# Supplementary material for: Functional and Transcriptional Senescence Profiles of CD8+ T Cells Associate With the Presence of Carotid Plaques in People Living With HIV
Source: J Infect Dis. 2026 Jan 7;233(5):e1154–64. doi: 10.1093/infdis/jiag018 (PMC13175616; doi:10.1093/infdis/jiag018)
Supplement: jiag018_Supplementary_Data [file jiag018_supplementary_data.zip › Supplementary tables.xlsx]

## Sheet: TableS1
Table S1: Description of the antibodies in panel 1 (General Panel)
Specificity	Fluorochrome	Clone	Cat. Number	Company	µl per donor	Purpose
CD3	BUV395	UCTH1	563546	BD Biosciences	5	T-cell lineage
HLA-DR	BUV661	G46-6	612980	BD Biosciences	5	Activation marker
CD86*	BUV737	FUN-1	612784	BD Biosciences	2	Costimulatory in APCs
CD14/ TCRVd2	PB	RM052/ IMMU389	----	----	----	CD14: Monocyte marker/ TCRVd2: T cell receptor expression for variant d2
CD45	KrO	J33	----	----	----	White blood cells lineage
CD11c*	BV605	3.9	301636	BioLegend	5	Classical dendritic cells
CD11b	BV650	ICRF44	301336	BioLegend	10	Integrin marker, expressed mainly in innate cells
CD274 (PDL1)	BV786	29E.2A3	329736	BioLegend	5	Constitutive, low levels expressed on resting lymphocytes and APCs. immunoregulatory PD-1/PD-L1 pathway is operative during a persistent viral infection in humans, and define a reversible defect in HIV-specific T-cell function.
CD16	FITC	3G8	----	----	----	NK subsets distinction, neutrophils and monocytes subsets
CD8	PerCP	RPA-T8	301030	BioLegend	1	T-cell lineage
CD184 (CXCR4)	PE	12G5	----	----	----	Th marker
CD56	ECD	N901NKH-1	----	----	----	NK cell lineage/NKT-like cell
CD1c	PC5	L161	----	----	----	Myeloid dendritic cells. CD1c+ DCs are susceptible to HIV infection, enables viral antigen production but impairs their immune functions and survival.
CD40/ TCR PAN gd	PC5.5	MAB89/IMMU510	----	----	----	CD40: B cells, iDCs and follicular DCs/ CD40 signaling may regulate MBC subset development. TCR PAN gd: gd T-cell lineage
CD123/ TCRVd1	PC7	SSDCLY107D2/R9.12	----	----	----	Plasmocytoid DCs, Basophils/ T cell receptor expression for variant d1: important in intestinal barrier function, increase in frequency in HIV infected individuals, including HIV controllers.
CD195 (CCR5)	APC	J418F1	359122	BioLegend	2	HIV co-receptor (T cells, NK cells and Monocytes)
CD19/ CD4	AA700	J3.119/13B8.2	----	----	----	CD19: B-cell lineage /CD4: T-cell lineage
CD66b	AA750	80H3	----	----	----	Neutrophils
ViaKrome	IR885/40	----	C36628	Beckman Coulter	---	Selection of viable cells
PBA (1% BSA in PBS)	----	----	----	----	42	Washing cells
Brillian stain buffer	----	----	563794	BD Biosciences	50	Required for staining with polymer dyes (BV abs)

## Sheet: TableS2
Table S2: Description of the antibodies in panel 2 (T cell panel)
Specificity	Fluorochrome	Clone	Cat. Number	Company	µl per donor	Purpose
CD197 (CCR7)	BUV395	2-L1-A	749655	BD Biosciences	20	Naïve cell marker
HLA-DR	BUV661	G46-6	612980	BD Biosciences	5	Activation marker
CD56	BUV737	NCAM16.2	612766	BD Biosciences	1	NK cell linage/NKT-like cell
CD8	PacBlue	B9.11	----	----	----	CD8 T cell linage (co-expressed with CD3)
CD45	KrO	J33	----	----	----	White blood cell linage
CD185 (CXCR5)	BV605	J252D4	356930	BioLegend	5	Tfh marker
CD154 (CD40L)	BV650	24-31	310842	BioLegend	1	Activation marker. Expressed on T cells under inflammatory conditions
CD38	BV786	HB-7	356620	BioLegend	2	Activation marker. Co-expression with HLADR in Tcm cells is associated HIV persistence
CD183 (CXCR3)	AF488	G025H7	----	----	----	Tfh/Th marker
CD25	ECD	B1.49.9	----	----	----	Regulatory T cell linage
CD3	PerCP	UCHT1	300428	BioLegend	10	T cell linage
CD184 (CXCR4)	PE	12G5	----	----	----	HIV co-receptor
CD4	AF594	RPA-T4	300544	BioLegend	5	CD4 T cell linage (co-expressed with CD3)
CD194 (CCR4)	PC5	L291H4	----	----	----	Th marker
CD279 (PD1)	PC5.5	PD1.3	----	----	----	Exhaustion marker. Up-regulated upon HIV infection, related to T cells immunosenescence.
CD196 (CCR6)	PC7	B-R35	----	----	----	Tfh/Th marker
CD195 (CCR5)	APC	J418F1	359122	BioLegend	2	HIV co-receptor (T cells, NK cells and Monocytes)
CD127	APC-A700	R34.34	----	----	----	Memory and effector T cells
CD45RA	APC-A750	2H4LDH11LDB9	----	----	----	Naïve cell marker
ViaKrome	IR885/40	----	C36628	Beckman Coulter	---	Selection of viable cells
PBA (1% BSA in PBS)	----	----	----	----	19	Washing cells
Brillian stain buffer	----	----	563794	BD Biosciences	50	Required for staining with polymer dyes (BV abs)

## Sheet: TableS3
Table S3: Description of the antibodies in panel 3 (B cell panel)
Specificity	Fluorochrome	Clone	Cat. Number	Company	µl per donor	Purpose
IgG	BUV395	G18-145	564229	BD Biosciences	10	---
CD19	BUV737	SJ25C1	612756	BD Biosciences	2	B cell lineage
IgM	PacBlue	SA-DA4	----	----	----	---
CD45	KrO	J33	----	----	----	White blood cells lineage
CD27	BV605	O323	302830	BioLegend	2	Activation marker
CD307d	BV650	A1	747557	BD Biosciences	10	Expression in memory B cells is associated with exhaustion in HIV-infected viremic individuals
CD20	BV785	2H7	302356	BioLegend	5	B cell lineage
CD81	FITC	JS64	----	----	----	Co-stimulatory molecule, regulates CD19 expression in B lymphocytes.
IgD	PEdazzle	581/IA6-2	348240	BioLegend	2	----
CD21	PE	BL13	----	----	----	Subset of memory B cells
CD34	ECD	581	----	----	----	Immature cell marker
CD24	PC5	ALB9	----	----	----	Maturation marker
CD138	PC5.5	B-A38	----	----	----	Plasma cell marker
IgE	PC7	E124.2.8	----	----	----	----
IgA	APC	REA1014	130-113-998	Miltenyi Biotech	5	----
CD10	APC-A700	ALB1	----	----	----	Differentiation of B cells
CD38	APC-A750	LS198-4-3	----	----	----	Activation marker
ViaKrome	IR885/40	-----	C36628	Beckman Coulter	----	Selection of viable cells
PBA (1% BSA in PBS)	----	----	----	----	34	Washing cells
Brillian stain buffer	----	----	563794	BD Biosciences	50	Required for staining with polymer dyes (BV abs)

## Sheet: Table S4
Table S4: Differential expression analysis of absolute cell count populations associated with presence of carotid plaques in discovery and validation cohort: age, sex, seaonality, current smoking, hypertension, use of lipid lowering drugs, metabolic syndrome and black ethnicity as covariates
Outcome	Predictor	Estimate_discovery cohort	Std. Error_discovery cohort	P value_discovery cohort	FDR correct P value_discovery cohort	Estimate_validation cohort	Std. Error_validation cohort	P value_validation cohort
Panel1_1012_Eosinophils	PLAQUE_YESNO	0.0605123	0.0672416	0.368382	0.657164	0.170712	0.156801	0.277707
Panel1_1013_Neutrophils	PLAQUE_YESNO	-0.0371259	0.0653518	0.570102	0.78583	0.0906043	0.155617	0.561132
Panel1_1015_Monocytes	PLAQUE_YESNO	0.047677	0.0679618	0.483141	0.757053	0.176291	0.155117	0.257232
Panel1_1016_CM_CD14++CD16-	PLAQUE_YESNO	0.0370879	0.0680491	0.585866	0.78583	0.124542	0.159819	0.436827
Panel1_1018_IM_CD14++CD16+	PLAQUE_YESNO	0.0493937	0.0673209	0.463304	0.746906	0.15986	0.158432	0.314301
Panel1_1019_NCM_CD14+CD16+	PLAQUE_YESNO	0.115646	0.0668871	0.0841278	0.273994	-0.170486	0.176226	0.334608
Panel1_1027_DC	PLAQUE_YESNO	0.0837528	0.0693447	0.227425	0.495312	0.327283	0.164491	0.0481158
Panel1_1028_Basophils	PLAQUE_YESNO	0.133055	0.0689028	0.0537649	0.216892	0.309867	0.163199	0.0591761
Panel1_1031_NK_CD56-CD16+	PLAQUE_YESNO	0.0435192	0.0691588	0.529322	0.774127	-0.103946	0.177138	0.558057
Panel1_1032_NK_CD56++CD16-	PLAQUE_YESNO	-0.019758	0.0665578	0.76664	0.927723	0.0231768	0.170502	0.892024
Panel1_1033_NK_CD56++CD16+	PLAQUE_YESNO	-0.0454854	0.0695637	0.513351	0.770077	-0.00141726	0.172957	0.993471
Panel1_1034_NK_CD56+CD16-	PLAQUE_YESNO	0.0141238	0.0687596	0.837295	0.944218	-0.0554934	0.180081	0.758313
Panel1_1035_NK_CD56+CD16+	PLAQUE_YESNO	0.109967	0.0686405	0.109462	0.310871	-0.10235	0.173754	0.556555
Panel1_1038_mDC	PLAQUE_YESNO	0.00256219	0.0651203	0.968623	0.984427	0.179328	0.155762	0.251113
Panel1_1041_mDC_CD16-CD1c+	PLAQUE_YESNO	0.0445753	0.0677903	0.510983	0.770077	0.0921759	0.175988	0.601077
Panel1_1045_TCRyd	PLAQUE_YESNO	0.0432622	0.0695823	0.534256	0.774127	-0.0663348	0.164725	0.687638
Panel1_1047_TCRvd1	PLAQUE_YESNO	-0.0436804	0.0697515	0.53131	0.774127	-0.0528018	0.153546	0.731329
Panel1_1049_TCRvd2	PLAQUE_YESNO	0.0388211	0.0674857	0.565254	0.78583	0.203606	0.169317	0.230716
Panel1_1065_Bc_CD40+	PLAQUE_YESNO	-0.00951606	0.0678291	0.888456	0.960605	0.120799	0.16114	0.454427
Panel1_1069_Bc_CD86-PDL1+	PLAQUE_YESNO	-0.0442139	0.0624171	0.478889	0.757024	0.0414518	0.155249	0.789769
Panel1_1070_Bc_CD86+PDL1-	PLAQUE_YESNO	0.235858	0.0621617	0.000157152	0.010594	0.254414	0.127227	0.047013
Panel1_1071_Bc_CD86+PDL1+	PLAQUE_YESNO	0.148749	0.0588614	0.0116568	0.0830982	0.125289	0.112447	0.26665
Panel1_1123_TCRyd_HLA-DR+	PLAQUE_YESNO	0.0125559	0.0689304	0.8555	0.955039	0.0892316	0.162357	0.583263
Panel1_1124_TCRvd1_HLA-DR+	PLAQUE_YESNO	-0.0203231	0.0692379	0.769183	0.927723	-0.100129	0.158964	0.529556
Panel1_1125_TCRvd2_HLA-DR+	PLAQUE_YESNO	0.1201	0.0678464	0.0770087	0.262077	0.245397	0.178473	0.170818
Panel1_1147_CM_CD14++CD16-_CD86+	PLAQUE_YESNO	0.0586849	0.0680042	0.388371	0.675841	0.124814	0.166296	0.453884
Panel1_1148_IM_CD14++CD16+_CD86+	PLAQUE_YESNO	0.0618981	0.0678099	0.361562	0.648256	0.156308	0.162923	0.338622
Panel1_1149_NCM_CD14+CD16+_CD86+	PLAQUE_YESNO	0.160962	0.0687384	0.0193974	0.107595	-0.106519	0.165618	0.520927
Panel1_1171_Bc_CD86+	PLAQUE_YESNO	0.251833	0.0585795	1.88701e-05	0.0053082	0.234881	0.114853	0.0422806
Panel1_1172_Tc_CD86+	PLAQUE_YESNO	0.0570627	0.0674617	0.39784	0.685599	0.1627	0.174797	0.353186
Panel1_1173_Tc_CD4+CD8-_CD86+	PLAQUE_YESNO	-0.00255777	0.0663814	0.969272	0.984427	0.160116	0.176354	0.365112
Panel1_1174_Tc_CD4-CD8+_CD86+	PLAQUE_YESNO	0.139499	0.0691853	0.0440391	0.197897	-0.0426936	0.165923	0.797229
Panel1_1177_TCRyd_CD86+	PLAQUE_YESNO	0.084076	0.069405	0.22604	0.495312	0.0973573	0.160178	0.544069
Panel1_1178_TCRvd1_CD86+	PLAQUE_YESNO	-0.0406872	0.0684489	0.55237	0.784965	-0.068701	0.161869	0.671755
Panel1_1179_TCRvd2_CD86+	PLAQUE_YESNO	0.125765	0.0677844	0.0638444	0.238577	0.196163	0.175632	0.265502
Panel1_1184_DC_CD86+	PLAQUE_YESNO	0.0902078	0.0682789	0.186754	0.430504	0.339362	0.153625	0.0284137
Panel1_1186_mDC_CD86+	PLAQUE_YESNO	0.0388286	0.0657985	0.55525	0.785314	0.22061	0.157495	0.162984
Panel1_1187_mDC_CD16-CD1c+_CD86+	PLAQUE_YESNO	0.180814	0.0691646	0.00907914	0.0749557	0.188894	0.167795	0.261749
Panel1_1193_Neutrophils_PDL1+	PLAQUE_YESNO	-0.103886	0.0626388	0.097539	0.299016	-0.0692239	0.148412	0.641462
Panel1_1201_CM_CD14++CD16-_PDL1+	PLAQUE_YESNO	0.0311241	0.0619089	0.61526	0.808953	0.0396216	0.146744	0.78746
Panel1_1202_IM_CD14++CD16+_PDL1+	PLAQUE_YESNO	0.093958	0.0622132	0.131299	0.34273	0.182644	0.147953	0.218608
Panel1_1210_NK-T.like_PDL1+	PLAQUE_YESNO	-0.104867	0.0589312	0.0754711	0.260119	-0.0915226	0.139085	0.511344
Panel1_1225_Bc_PDL1+	PLAQUE_YESNO	0.0126109	0.0626397	0.840487	0.944218	0.0334424	0.153702	0.827999
Panel1_1226_Tc_PDL1+	PLAQUE_YESNO	-0.074	0.0581027	0.203104	0.450638	0.00490642	0.14233	0.972538
Panel1_1227_Tc_CD4+CD8-_PDL1+	PLAQUE_YESNO	0.0322134	0.0596426	0.589246	0.78583	0.37764	0.137202	0.00651098
Panel1_1228_Tc_CD4-CD8+_PDL1+	PLAQUE_YESNO	-0.0623013	0.0565934	0.271228	0.54708	-0.186481	0.142252	0.191526
Panel1_1231_TCRyd_PDL1+	PLAQUE_YESNO	-0.0499492	0.0610438	0.413413	0.698864	-0.0476405	0.143073	0.739531
Panel1_1233_TCRvd2_PDL1+	PLAQUE_YESNO	0.0365146	0.066921	0.585439	0.78583	0.118279	0.14762	0.424032
Panel1_1238_DC_PDL1+	PLAQUE_YESNO	0.0903671	0.0592698	0.127663	0.338212	0.0849599	0.153015	0.579409
Panel1_1247_Neutrophils_CXCR4+	PLAQUE_YESNO	-0.0974127	0.0654978	0.137266	0.348067	-0.0587379	0.154542	0.704328
Panel1_1248_Eosinophils_CXCR4+	PLAQUE_YESNO	0.0672004	0.0668491	0.315022	0.599607	0.185973	0.155137	0.232168
Panel1_1249_Basophils_CXCR4+	PLAQUE_YESNO	0.126989	0.0673393	0.0596169	0.22757	0.284274	0.158652	0.0748161
Panel1_1255_CM_CD14++CD16-_CXCR4+	PLAQUE_YESNO	-0.0464114	0.0679959	0.495045	0.767428	0.0338824	0.154453	0.826607
Panel1_1256_IM_CD14++CD16+_CXCR4+	PLAQUE_YESNO	0.00133408	0.0656949	0.983802	0.988906	0.0732754	0.159916	0.647345
Panel1_1257_NCM_CD14+CD16+_CXCR4+	PLAQUE_YESNO	0.0694224	0.067655	0.305086	0.588617	-0.206243	0.183522	0.262567
Panel1_1266_NK_CD56++CD16+_CXCR4+	PLAQUE_YESNO	-0.00378977	0.068377	0.955811	0.983516	-0.0944382	0.158891	0.553006
Panel1_1268_NK_CD56+CD16+_CXCR4+	PLAQUE_YESNO	0.0916994	0.0648613	0.157745	0.379516	-0.116411	0.139229	0.404184
Panel1_1269_NK_CD56-CD16+_CXCR4+	PLAQUE_YESNO	0.0264154	0.0630279	0.675231	0.871661	-0.212238	0.142819	0.138983
Panel1_1279_Bc_CXCR4+	PLAQUE_YESNO	-0.0115068	0.0673978	0.864472	0.959024	0.109762	0.157024	0.485431
Panel1_1285_TCRyd_CXCR4+	PLAQUE_YESNO	0.105836	0.0638469	0.0977065	0.299016	-0.0586953	0.15401	0.703561
Panel1_1286_TCRvd1_CXCR4+	PLAQUE_YESNO	0.0199717	0.0637359	0.754081	0.919927	-0.0621577	0.152873	0.684779
Panel1_1287_TCRvd2_CXCR4+	PLAQUE_YESNO	0.129959	0.0638167	0.0419743	0.196064	0.145639	0.155752	0.350985
Panel1_1292_DC_CXCR4+	PLAQUE_YESNO	0.106653	0.0638961	0.0954033	0.299016	0.11013	0.154081	0.475673
Panel1_1294_mDC_CXCR4+	PLAQUE_YESNO	0.0503354	0.0683011	0.46132	0.746906	-0.0228885	0.164889	0.889752
Panel1_1295_mDC_CD16-CD1c+_CXCR4+	PLAQUE_YESNO	0.109344	0.0671692	0.103871	0.303981	0.0145515	0.165585	0.930068
Panel1_1301_Neutrophils_CCR5+	PLAQUE_YESNO	-0.0878875	0.0672374	0.191477	0.438545	-0.0390944	0.146772	0.790261
Panel1_1302_Eosinophils_CCR5+	PLAQUE_YESNO	-0.0377108	0.0659567	0.567621	0.78583	0.0204766	0.161168	0.899039
Panel1_1309_CM_CD14++CD16-_CCR5+	PLAQUE_YESNO	-0.0963754	0.0665486	0.147882	0.36457	-0.0337536	0.169783	0.842636
Panel1_1310_IM_CD14++CD16+_CCR5+	PLAQUE_YESNO	-0.047407	0.066871	0.478535	0.757024	0.0898062	0.164079	0.584816
Panel1_1311_NCM_CD14+CD16+_CCR5+	PLAQUE_YESNO	0.0436358	0.06941	0.529713	0.774127	-0.119556	0.171323	0.486161
Panel1_1322_NK_CD56+CD16+_CCR5+	PLAQUE_YESNO	-0.0456548	0.0703318	0.516404	0.770077	0.107147	0.152284	0.482576
Panel1_1339_TCRyd_CCR5+	PLAQUE_YESNO	0.0142689	0.0694323	0.837218	0.944218	0.0953188	0.166952	0.568744
Panel1_1340_TCRvd1_CCR5+	PLAQUE_YESNO	-0.0375441	0.067921	0.580552	0.78583	0.0346055	0.167224	0.836286
Panel1_1341_TCRvd2_CCR5+	PLAQUE_YESNO	0.015555	0.0696088	0.823222	0.944218	0.244476	0.16453	0.139024
Panel1_1346_DC_CCR5+	PLAQUE_YESNO	-0.0485294	0.0702908	0.4901	0.763095	0.169756	0.16951	0.31793
Panel1_1348_mDC_CCR5+	PLAQUE_YESNO	-0.0687219	0.0668411	0.304138	0.588617	0.0770524	0.173533	0.657551
Panel1_1349_mDC_CD16-CD1c+_CCR5+	PLAQUE_YESNO	0.00646084	0.0665857	0.922722	0.960605	0.0340764	0.173893	0.844858
Panel2_2013_CD56+CD3+	PLAQUE_YESNO	-0.0264153	0.0689942	0.701902	0.893102	0.210245	0.156156	0.179817
Panel2_2014_NKcells	PLAQUE_YESNO	0.0984686	0.067864	0.147101	0.36457	-0.100648	0.175863	0.567805
Panel2_2015_Tcells	PLAQUE_YESNO	0.0358961	0.0657184	0.585043	0.78583	0.224398	0.174531	0.20014
Panel2_2017_CD4-CD8+	PLAQUE_YESNO	0.0871491	0.067478	0.196821	0.445041	0.128456	0.166159	0.440451
Panel2_2018_CD4+CD8-	PLAQUE_YESNO	-0.00651206	0.0657911	0.921173	0.960605	0.215921	0.17094	0.20812
Panel2_2019_CD4+CD8+	PLAQUE_YESNO	-0.00867595	0.0687963	0.899669	0.960605	0.0335998	0.160971	0.834886
Panel2_2021_Treg	PLAQUE_YESNO	-0.00240458	0.0651419	0.970562	0.984427	0.0768064	0.158689	0.62895
Panel2_2024_mTreg	PLAQUE_YESNO	0.0738844	0.0657808	0.261625	0.53686	0.179575	0.146841	0.222905
Panel2_2025_nTreg	PLAQUE_YESNO	-0.129458	0.0641502	0.043851	0.197897	-0.112861	0.153011	0.461686
Panel2_2030_Tfh	PLAQUE_YESNO	0.195486	0.0666956	0.00345508	0.0383298	0.0179399	0.174615	0.91828
Panel2_2035_Tfh_1	PLAQUE_YESNO	0.235502	0.0664655	0.000413436	0.0133325	0.0561975	0.176242	0.750187
Panel2_2036_Tfh_2	PLAQUE_YESNO	0.126381	0.0657861	0.0550029	0.218673	-0.0417627	0.155552	0.788627
Panel2_2039_Tfh_1/17	PLAQUE_YESNO	0.232589	0.0666184	0.000501452	0.0133325	0.133899	0.160361	0.404798
Panel2_2040_Tfh_17	PLAQUE_YESNO	0.0725233	0.0677193	0.284454	0.56414	0.0464182	0.168682	0.783482
Panel2_2043_CD4+.Tcm	PLAQUE_YESNO	0.108946	0.0663735	0.101024	0.303929	0.285606	0.160207	0.0762613
Panel2_2044_CD4+.Tem	PLAQUE_YESNO	0.145026	0.0690084	0.0358396	0.174289	0.0929173	0.164269	0.572319
Panel2_2045_CD4+.Temra	PLAQUE_YESNO	-0.0889723	0.0688413	0.196507	0.445041	-0.0659781	0.161818	0.68394
Panel2_2046_CD4+.Tnaive	PLAQUE_YESNO	-0.126644	0.0648457	0.0510969	0.213405	0.0961801	0.162118	0.553721
Panel2_2051_CD4+.Th1	PLAQUE_YESNO	0.170458	0.068126	0.012504	0.0837533	0.154997	0.167836	0.356941
Panel2_2052_CD4+.Th2	PLAQUE_YESNO	0.0570586	0.0651602	0.381421	0.673384	0.216805	0.164903	0.190216
Panel2_2055_CD4+.Th1/17	PLAQUE_YESNO	0.19495	0.0677228	0.00407846	0.0438743	0.175823	0.166538	0.292451
Panel2_2056_CD4+.Th17	PLAQUE_YESNO	0.0775999	0.0664017	0.242824	0.510074	0.299357	0.158378	0.0602944
Panel2_2059_CD8+.Tcm	PLAQUE_YESNO	0.0529091	0.0662981	0.425031	0.711726	0.19261	0.158471	0.225744
Panel2_2060_CD8+.Tem	PLAQUE_YESNO	0.192601	0.06884	0.00524338	0.0531829	0.310476	0.149036	0.0385978
Panel2_2061_CD8+.Temra	PLAQUE_YESNO	-0.0192599	0.0683241	0.778086	0.927723	-0.146752	0.161725	0.36536
Panel2_2062_CD8+.Tnaive	PLAQUE_YESNO	-0.0059352	0.0583528	0.919005	0.960605	0.030758	0.141334	0.827959
Panel2_2069_CD8+.Tc1	PLAQUE_YESNO	0.209574	0.0687632	0.00236577	0.0349936	0.321368	0.154309	0.0386536
Panel2_2070_CD8+.Tc2	PLAQUE_YESNO	0.0733241	0.065241	0.261326	0.53686	0.321352	0.144421	0.0272758
Panel2_2073_CD8+.Tc1/17	PLAQUE_YESNO	0.235867	0.0689963	0.000654828	0.0136743	0.274429	0.160008	0.0879925
Panel2_2074_CD8+.Tc17	PLAQUE_YESNO	0.167872	0.0658688	0.0109638	0.0830982	0.420546	0.164521	0.0113815
Panel2_2078_CD4+PD1+	PLAQUE_YESNO	-0.0155692	0.0674605	0.817525	0.944218	-0.0188629	0.168808	0.911148
Panel2_2082_CD8+PD1+	PLAQUE_YESNO	0.0641383	0.0677306	0.343886	0.622855	0.146657	0.167712	0.382995
Panel2_2086_CD4+HLA-DR-CD38+	PLAQUE_YESNO	-0.170779	0.0644726	0.00820314	0.0693361	0.0714047	0.168296	0.671851
Panel2_2087_CD4+HLA-DR+CD38-	PLAQUE_YESNO	0.188618	0.0665743	0.00470076	0.0490814	0.130688	0.141828	0.358006
Panel2_2088_CD4+HLA-DR+CD38+	PLAQUE_YESNO	-0.114316	0.0689114	0.0974505	0.299016	-0.0116989	0.150976	0.938318
Panel2_2090_CD8+HLA-DR-CD38+	PLAQUE_YESNO	-0.171778	0.0646575	0.00801506	0.0693361	-0.0307179	0.159797	0.847771
Panel2_2091_CD8+HLA-DR+CD38-	PLAQUE_YESNO	0.203045	0.0681543	0.00295955	0.0378578	-0.0337247	0.170753	0.843648
Panel2_2092_CD8+HLA-DR+CD38+	PLAQUE_YESNO	-0.0218961	0.0696911	0.753443	0.919927	0.0645583	0.153263	0.674076
Panel2_2094_CD4+CXCR4-CCR5+	PLAQUE_YESNO	0.0141281	0.0661925	0.831028	0.944218	0.0331005	0.157065	0.833318
Panel2_2095_CD4+CXCR4+CCR5-	PLAQUE_YESNO	0.00301672	0.0638183	0.962307	0.984427	0.164045	0.158368	0.301618
Panel2_2096_CD4+CXCR4+CCR5+	PLAQUE_YESNO	0.0896943	0.0622859	0.150167	0.36765	-0.0876296	0.138567	0.527903
Panel2_2098_CD8+CXCR4-CCR5+	PLAQUE_YESNO	0.0452577	0.0640244	0.479804	0.757024	0.200558	0.14975	0.182114
Panel2_2099_CD8+CXCR4+CCR5-	PLAQUE_YESNO	0.0600858	0.0613551	0.327661	0.612209	0.0458861	0.149736	0.759608
Panel2_2100_CD8+CXCR4+CCR5+	PLAQUE_YESNO	0.115006	0.059972	0.0554381	0.218673	-0.00663457	0.146331	0.963885
Panel2_2115_NKcells_PD1+	PLAQUE_YESNO	0.122038	0.0669263	0.0685281	0.240866	-0.241093	0.177995	0.177222
Panel2_2116_CD56+CD3+_PD1+	PLAQUE_YESNO	-0.0281133	0.0694849	0.685861	0.878991	0.068924	0.160356	0.667826
Panel2_2119_CD4+CD8+_PD1+	PLAQUE_YESNO	-0.0254708	0.0687085	0.710934	0.898155	-0.0189204	0.16855	0.910743
Panel2_2124_Treg_PD1+	PLAQUE_YESNO	-0.121632	0.0666762	0.0684162	0.240866	-0.109215	0.139363	0.434231
Panel2_2125_mTreg_PD1+	PLAQUE_YESNO	-0.0560885	0.0670936	0.403368	0.691766	-0.0331236	0.134509	0.805756
Panel2_2126_nTreg_PD1+	PLAQUE_YESNO	-0.186806	0.0682728	0.00632532	0.0606889	-0.238789	0.159778	0.136739
Panel2_2139_CD4+.Tcm_PD1+	PLAQUE_YESNO	0.0275328	0.0678124	0.684819	0.878991	-0.01245	0.152101	0.934851
Panel2_2140_CD4+.Tnaive_PD1+	PLAQUE_YESNO	-0.250181	0.0674903	0.00022125	0.0112205	-0.115348	0.161567	0.476163
Panel2_2141_CD4+.Temra_PD1+	PLAQUE_YESNO	-0.109262	0.0689492	0.113356	0.317483	-0.126205	0.163248	0.440451
Panel2_2142_CD4+.Tem_PD1+	PLAQUE_YESNO	0.10073	0.0689208	0.144183	0.360458	0.0132752	0.165792	0.936266
Panel2_2147_CD4+.Th1_PD1+	PLAQUE_YESNO	0.13552	0.0693287	0.0508896	0.213405	0.00204984	0.160935	0.989851
Panel2_2148_CD4+.Th2_PD1+	PLAQUE_YESNO	-0.0757505	0.0661663	0.252544	0.527371	0.0224802	0.153062	0.883394
Panel2_2149_CD4+.Th17_PD1+	PLAQUE_YESNO	-0.0224535	0.0662694	0.734815	0.918519	0.110382	0.149784	0.462085
Panel2_2150_CD4+.Th1/17_PD1+	PLAQUE_YESNO	0.154451	0.0683723	0.0240987	0.129622	0.0220775	0.165568	0.894066
Panel2_2159_CD8+.Tcm_PD1+	PLAQUE_YESNO	-0.0132914	0.0679541	0.844968	0.946257	0.100722	0.159377	0.528179
Panel2_2160_CD8+.Tnaive_PD1+	PLAQUE_YESNO	-0.157946	0.0664854	0.017705	0.101375	-0.259122	0.164134	0.116099
Panel2_2161_CD8+.Temra_PD1+	PLAQUE_YESNO	-0.0672133	0.0684916	0.326663	0.612209	-0.16611	0.162187	0.307077
Panel2_2162_CD8+.Tem_PD1+	PLAQUE_YESNO	0.16708	0.0687071	0.0151989	0.093028	0.304884	0.155144	0.0508835
Panel2_2163_CD8+.Tc1_PD1+	PLAQUE_YESNO	0.203898	0.0687024	0.00307008	0.0378578	0.313684	0.158337	0.0490526
Panel2_2164_CD8+.Tc2_PD1+	PLAQUE_YESNO	-0.0148268	0.0654728	0.820892	0.944218	0.203076	0.149894	0.177125
Panel2_2166_CD8+.Tc1/17_PD1+	PLAQUE_YESNO	0.188397	0.0684329	0.00601123	0.0592774	0.178353	0.154938	0.251159
Panel2_2231_NKcells_CD38+	PLAQUE_YESNO	0.103941	0.0676301	0.124631	0.332662	-0.087607	0.174006	0.615229
Panel2_2232_CD56+CD3+_CD38+	PLAQUE_YESNO	-0.166557	0.0689866	0.0159415	0.0959189	0.0513874	0.155969	0.74217
Panel2_2233_CD4+CD8-_CD38+	PLAQUE_YESNO	-0.174347	0.0647706	0.00722577	0.065773	0.083534	0.168666	0.620999
Panel2_2234_CD4-CD8+_CD38+	PLAQUE_YESNO	-0.128961	0.0667825	0.0537571	0.216892	0.0198078	0.161766	0.902677
Panel2_2235_CD4+CD8+_CD38+	PLAQUE_YESNO	-0.177877	0.0696581	0.010809	0.0830982	-0.0642792	0.155008	0.678851
Panel2_2240_Treg_CD38+	PLAQUE_YESNO	-0.169686	0.0667539	0.0111726	0.0830982	-0.0653301	0.163031	0.689085
Panel2_2241_mTreg_CD38+	PLAQUE_YESNO	-0.0725962	0.0684993	0.289486	0.57093	0.0415161	0.153692	0.787363
Panel2_2242_nTreg_CD38+	PLAQUE_YESNO	-0.212411	0.0637917	0.000900802	0.0177658	-0.147968	0.1547	0.34007
Panel2_2255_CD4+.Tcm_CD38+	PLAQUE_YESNO	-0.033363	0.0685476	0.626568	0.817584	0.163527	0.166927	0.32854
Panel2_2256_CD4+.Tnaive_CD38+	PLAQUE_YESNO	-0.170567	0.0639085	0.00773195	0.068621	0.0365618	0.159785	0.819261
Panel2_2257_CD4+.Temra_CD38+	PLAQUE_YESNO	-0.162285	0.0654538	0.0133239	0.0844641	-0.0194412	0.162606	0.904961
Panel2_2258_CD4+.Tem_CD38+	PLAQUE_YESNO	-0.0576147	0.0665022	0.386501	0.675841	-0.049159	0.157967	0.755998
Panel2_2259_Tfh_1_CD38+	PLAQUE_YESNO	0.110609	0.0665961	0.0970473	0.299016	0.0177466	0.181241	0.922103
Panel2_2260_Tfh_2_CD38+	PLAQUE_YESNO	0.0734214	0.0660867	0.26684	0.541995	-0.0573822	0.153416	0.708808
Panel2_2261_Tfh_17_CD38+	PLAQUE_YESNO	0.00770151	0.0677233	0.909482	0.960605	-0.0142252	0.167018	0.932216
Panel2_2262_Tfh_1/17_CD38+	PLAQUE_YESNO	0.116826	0.067483	0.083726	0.273994	0.0599197	0.167683	0.721242
Panel2_2263_CD4+.Th1_CD38+	PLAQUE_YESNO	-0.0203604	0.068716	0.767064	0.927723	0.100423	0.161705	0.535343
Panel2_2264_CD4+.Th2_CD38+	PLAQUE_YESNO	-0.10348	0.0682083	0.12955	0.340668	0.00875783	0.16907	0.958744
Panel2_2265_CD4+.Th17_CD38+	PLAQUE_YESNO	-0.0562893	0.0686273	0.412287	0.698864	0.133223	0.158881	0.40282
Panel2_2266_CD4+.Th1/17_CD38+	PLAQUE_YESNO	-0.0135612	0.0672598	0.840251	0.944218	0.0374488	0.163831	0.819445
Panel2_2275_CD8+.Tcm_CD38+	PLAQUE_YESNO	-0.0983867	0.0698517	0.15929	0.379516	0.0893903	0.16043	0.578065
Panel2_2276_CD8+.Tnaive_CD38+	PLAQUE_YESNO	-0.136337	0.0576114	0.0181464	0.102254	-0.137689	0.142396	0.33483
Panel2_2277_CD8+.Temra_CD38+	PLAQUE_YESNO	-0.148061	0.0674071	0.028283	0.147876	-0.0780937	0.160987	0.628181
Panel2_2278_CD8+.Tem_CD38+	PLAQUE_YESNO	0.0187358	0.0701203	0.789374	0.930989	0.238526	0.143983	0.099281
Panel2_2279_CD8+.Tc1_CD38+	PLAQUE_YESNO	0.0460658	0.0703182	0.51255	0.770077	0.172494	0.143551	0.231039
Panel2_2280_CD8+.Tc2_CD38+	PLAQUE_YESNO	-0.0381501	0.0686235	0.57838	0.78583	0.174665	0.162193	0.282922
Panel2_2289_NKcells_HLA-DR+	PLAQUE_YESNO	0.09977	0.0667969	0.135586	0.34628	-0.0744123	0.176042	0.673005
Panel2_2290_CD56+CD3+_HLA-DR+	PLAQUE_YESNO	0.0149069	0.0684303	0.827597	0.944218	0.133527	0.158566	0.400816
Panel2_2291_CD4+CD8-_HLA-DR+	PLAQUE_YESNO	0.0688573	0.0686154	0.315849	0.599607	-0.00952192	0.16515	0.954084
Panel2_2292_CD4-CD8+_HLA-DR+	PLAQUE_YESNO	0.108226	0.0690099	0.117134	0.322345	0.0262065	0.162319	0.871913
Panel2_2293_CD4+CD8+_HLA-DR+	PLAQUE_YESNO	0.0178512	0.0691846	0.796442	0.933125	-0.0377341	0.160385	0.814257
Panel2_2298_Treg_HLA-DR+	PLAQUE_YESNO	-0.00439816	0.0654732	0.946456	0.979568	0.17697	0.128956	0.171616
Panel2_2299_mTreg_HLA-DR+	PLAQUE_YESNO	0.0633009	0.0657077	0.335593	0.615207	0.235084	0.127645	0.0671109
Panel2_2300_nTreg_HLA-DR+	PLAQUE_YESNO	-0.127829	0.069166	0.0648739	0.239898	-0.0888172	0.146828	0.545978
Panel2_2313_CD4+.Tcm_HLA-DR+	PLAQUE_YESNO	0.0963717	0.0678119	0.15558	0.378293	0.0206651	0.174724	0.905979
Panel2_2314_CD4+.Tnaive_HLA-DR+	PLAQUE_YESNO	-0.0612786	0.0636882	0.336198	0.615207	-0.0533324	0.172694	0.7578
Panel2_2315_CD4+.Temra_HLA-DR+	PLAQUE_YESNO	-0.0454006	0.0693134	0.512614	0.770077	-0.182093	0.155047	0.241721
Panel2_2316_CD4+.Tem_HLA-DR+	PLAQUE_YESNO	0.123594	0.0699422	0.0775157	0.262077	-0.0391555	0.149313	0.793429
Panel2_2321_CD4+.Th1_HLA-DR+	PLAQUE_YESNO	0.125998	0.069864	0.0716132	0.249242	-0.0786055	0.156066	0.61509
Panel2_2322_CD4+.Th2_HLA-DR+	PLAQUE_YESNO	0.0403006	0.0663553	0.543759	0.778364	0.086831	0.160946	0.590185
Panel2_2323_CD4+.Th17_HLA-DR+	PLAQUE_YESNO	0.164652	0.0664037	0.0133173	0.0844641	0.179689	0.159521	0.261434
Panel2_2324_CD4+.Th1/17_HLA-DR+	PLAQUE_YESNO	0.245751	0.0685913	0.000356187	0.0133325	-0.149612	0.168686	0.376265
Panel2_2333_CD8+.Tcm_HLA-DR+	PLAQUE_YESNO	0.0445779	0.0693687	0.520616	0.770077	0.0768638	0.163887	0.639616
Panel2_2334_CD8+.Tnaive_HLA-DR+	PLAQUE_YESNO	-0.0647012	0.0676577	0.339149	0.617426	-0.0589853	0.165544	0.72201
Panel2_2335_CD8+.Temra_HLA-DR+	PLAQUE_YESNO	0.00884469	0.0689944	0.898021	0.960605	-0.162964	0.162175	0.316267
Panel2_2336_CD8+.Tem_HLA-DR+	PLAQUE_YESNO	0.175874	0.0696573	0.0117276	0.0830982	0.201523	0.154514	0.193765
Panel2_2337_CD8+.Tc1_HLA-DR+	PLAQUE_YESNO	0.205817	0.0697445	0.0032409	0.037943	0.185488	0.15569	0.235017
Panel2_2338_CD8+.Tc2_HLA-DR+	PLAQUE_YESNO	0.0478216	0.0666505	0.473233	0.756747	0.192004	0.160978	0.234493
Panel2_2340_CD8+.Tc1/17_HLA-DR+	PLAQUE_YESNO	0.246389	0.0679884	0.000304622	0.0133325	0.174717	0.162033	0.282307
Panel2_2347_NKcells_CCR4+	PLAQUE_YESNO	0.103248	0.0671472	0.124451	0.332662	-0.16544	0.180681	0.361038
Panel2_2348_CD56+CD3+_CCR4+	PLAQUE_YESNO	0.0548874	0.0687139	0.424606	0.711726	0.238837	0.16236	0.142971
Panel2_2349_CD4+CD8-_CCR4+	PLAQUE_YESNO	0.0520067	0.0655867	0.427997	0.713328	0.0863003	0.169779	0.611838
Panel2_2350_CD4-CD8+_CCR4+	PLAQUE_YESNO	0.155786	0.0686788	0.0235208	0.12846	0.199036	0.160942	0.21776
Panel2_2351_CD4+CD8+_CCR4+	PLAQUE_YESNO	0.00723001	0.0678956	0.915217	0.960605	0.0417362	0.160936	0.795663
Panel2_2356_Treg_CCR4+	PLAQUE_YESNO	-0.00912063	0.064133	0.886939	0.960605	0.147329	0.148107	0.321152
Panel2_2357_mTreg_CCR4+	PLAQUE_YESNO	0.0632151	0.0649398	0.330568	0.613053	0.219374	0.140767	0.120832
Panel2_2358_nTreg_CCR4+	PLAQUE_YESNO	-0.14002	0.0685016	0.0412099	0.19506	-0.163697	0.159353	0.305632
Panel2_2371_CD4+.Tcm_CCR4+	PLAQUE_YESNO	0.0744376	0.0660898	0.260303	0.53686	0.133594	0.157518	0.397462
Panel2_2372_CD4+.Tnaive_CCR4+	PLAQUE_YESNO	-0.106581	0.0653985	0.103474	0.303981	-0.0968231	0.167078	0.562948
Panel2_2373_CD4+.Temra_CCR4+	PLAQUE_YESNO	-0.0839555	0.0701525	0.231684	0.497211	-0.149688	0.15927	0.34852
Panel2_2374_CD4+.Tem_CCR4+	PLAQUE_YESNO	0.142019	0.0680383	0.0371088	0.178022	0.0596632	0.166004	0.719697
Panel2_2391_CD8+.Tcm_CCR4+	PLAQUE_YESNO	0.0429836	0.0668552	0.520412	0.770077	0.174866	0.157014	0.266845
Panel2_2392_CD8+.Tnaive_CCR4+	PLAQUE_YESNO	0.0338086	0.0628983	0.591033	0.78583	-0.0513472	0.160878	0.749956
Panel2_2393_CD8+.Temra_CCR4+	PLAQUE_YESNO	0.0509645	0.069723	0.464975	0.746906	-0.115731	0.151852	0.446947
Panel2_2394_CD8+.Tem_CCR4+	PLAQUE_YESNO	0.204351	0.0684871	0.00291585	0.0378578	0.31996	0.15204	0.0366826
Panel2_2405_NKcells_CCR5+	PLAQUE_YESNO	-0.0331922	0.0686273	0.628733	0.817584	-0.0792955	0.155961	0.611753
Panel2_2406_CD56+CD3+_CCR5+	PLAQUE_YESNO	-0.00817312	0.0696113	0.906558	0.960605	0.154138	0.158202	0.331168
Panel2_2407_CD4+CD8-_CCR5+	PLAQUE_YESNO	0.0599391	0.0687012	0.383165	0.673384	-0.0411526	0.157363	0.793986
Panel2_2408_CD4-CD8+_CCR5+	PLAQUE_YESNO	0.10721	0.0665214	0.10735	0.307332	0.0692796	0.170024	0.684132
Panel2_2409_CD4+CD8+_CCR5+	PLAQUE_YESNO	0.0242023	0.0676386	0.720555	0.907081	-0.0467747	0.16622	0.778715
Panel2_2414_Treg_CCR5+	PLAQUE_YESNO	-0.0706456	0.0679869	0.299005	0.584055	-0.0582411	0.148909	0.696157
Panel2_2415_mTreg_CCR5+	PLAQUE_YESNO	-0.0213909	0.0681254	0.753591	0.919927	-3.69829e-05	0.148804	0.999802
Panel2_2416_nTreg_CCR5+	PLAQUE_YESNO	-0.10832	0.0687638	0.115515	0.320373	-0.107049	0.153418	0.486199
Panel2_2429_CD4+.Tcm_CCR5+	PLAQUE_YESNO	-0.0399078	0.0701981	0.569821	0.78583	-0.00648757	0.140836	0.963308
Panel2_2430_CD4+.Tnaive_CCR5+	PLAQUE_YESNO	-0.148219	0.0701115	0.0347576	0.171374	-0.0269779	0.149788	0.857264
Panel2_2431_CD4+.Temra_CCR5+	PLAQUE_YESNO	-0.00357288	0.0692359	0.958854	0.983795	-0.143259	0.147901	0.333996
Panel2_2432_CD4+.Tem_CCR5+	PLAQUE_YESNO	0.127478	0.0697301	0.0678209	0.240866	-0.0233626	0.154036	0.879611
Panel2_2437_CD4+.Th1_CCR5+	PLAQUE_YESNO	0.175293	0.0691498	0.0113963	0.0830982	-0.0275519	0.151746	0.856121
Panel2_2438_CD4+.Th2_CCR5+	PLAQUE_YESNO	-0.133818	0.067484	0.0476446	0.206266	-0.0850728	0.151905	0.576126
Panel2_2439_CD4+.Th17_CCR5+	PLAQUE_YESNO	-0.0442245	0.0673631	0.511647	0.770077	0.0139338	0.152069	0.927092
Panel2_2440_CD4+.Th1/17_CCR5+	PLAQUE_YESNO	0.172265	0.0693631	0.0131709	0.0844641	0.000923999	0.163543	0.995498
Panel2_2449_CD8+.Tcm_CCR5+	PLAQUE_YESNO	0.0227988	0.0683643	0.738834	0.91864	0.081186	0.154388	0.599613
Panel2_2450_CD8+.Tnaive_CCR5+	PLAQUE_YESNO	-0.153889	0.0704469	0.0291587	0.147876	-0.0295524	0.15275	0.846803
Panel2_2451_CD8+.Temra_CCR5+	PLAQUE_YESNO	0.00834967	0.06728	0.901258	0.960605	-0.122615	0.169292	0.469803
Panel2_2452_CD8+.Tem_CCR5+	PLAQUE_YESNO	0.213872	0.0680282	0.00171617	0.0290114	0.217652	0.155242	0.162576
Panel2_2453_CD8+.Tc1_CCR5+	PLAQUE_YESNO	0.240986	0.0677968	0.000396264	0.0133325	0.203281	0.151997	0.182723
Panel2_2454_CD8+.Tc2_CCR5+	PLAQUE_YESNO	-0.0454338	0.0649051	0.484087	0.757053	-0.0134577	0.157251	0.931892
Panel2_2456_CD8+.Tc1/17_CCR5+	PLAQUE_YESNO	0.212925	0.0690952	0.00211487	0.0326425	0.254811	0.156824	0.105894
Panel2_2463_NKcells_CCR6+	PLAQUE_YESNO	0.0339729	0.0627069	0.588095	0.78583	-0.0723783	0.14126	0.608994
Panel2_2464_CD56+CD3+_CCR6+	PLAQUE_YESNO	-0.00708589	0.0679985	0.917026	0.960605	0.13232	0.156465	0.398817
Panel2_2467_CD4+CD8+_CCR6+	PLAQUE_YESNO	0.0189964	0.0671487	0.777311	0.927723	-0.00120926	0.17598	0.994525
Panel2_2472_Treg_CCR6+	PLAQUE_YESNO	0.0353138	0.0643255	0.583137	0.78583	0.213106	0.154154	0.168501
Panel2_2473_mTreg_CCR6+	PLAQUE_YESNO	0.0963647	0.0650222	0.138647	0.349075	0.286053	0.145159	0.0502509
Panel2_2474_nTreg_CCR6+	PLAQUE_YESNO	-0.0662795	0.0682286	0.331567	0.613053	-0.0953726	0.165204	0.564433
Panel2_2487_CD4+.Tcm_CCR6+	PLAQUE_YESNO	0.108649	0.0669427	0.104899	0.303981	0.262792	0.155471	0.0926468
Panel2_2488_CD4+.Tnaive_CCR6+	PLAQUE_YESNO	-0.0892849	0.0649135	0.1693	0.400677	0.0221625	0.152332	0.884483
Panel2_2489_CD4+.Temra_CCR6+	PLAQUE_YESNO	0.00916913	0.0689461	0.894228	0.960605	-0.0424306	0.156163	0.786148
Panel2_2490_CD4+.Tem_CCR6+	PLAQUE_YESNO	0.163309	0.068198	0.0168195	0.097884	0.135171	0.161488	0.40365
Panel2_2507_CD8+.Tcm_CCR6+	PLAQUE_YESNO	0.0864638	0.0677373	0.202088	0.450638	0.200616	0.166641	0.230165
Panel2_2508_CD8+.Tnaive_CCR6+	PLAQUE_YESNO	0.0316976	0.0612525	0.604928	0.798908	0.00281329	0.131049	0.982896
Panel2_2509_CD8+.Temra_CCR6+	PLAQUE_YESNO	-0.0301648	0.0664702	0.650064	0.842236	-0.0852127	0.140074	0.543705
Panel2_2510_CD8+.Tem_CCR6+	PLAQUE_YESNO	0.218384	0.0686949	0.00152278	0.0270293	0.280362	0.156514	0.0748713
Panel2_2521_NKcells_CCR7+	PLAQUE_YESNO	-0.00863267	0.0688848	0.900295	0.960605	-0.0109614	0.161737	0.946039
Panel2_2522_CD56+CD3+_CCR7+	PLAQUE_YESNO	-0.128063	0.0689379	0.06351	0.238577	0.071687	0.166226	0.666778
Panel2_2523_CD4+CD8-_CCR7+	PLAQUE_YESNO	-0.0503284	0.0652898	0.440979	0.721417	0.193464	0.16729	0.248976
Panel2_2524_CD4-CD8+_CCR7+	PLAQUE_YESNO	-0.019228	0.0603433	0.750063	0.919927	0.0701738	0.151325	0.643384
Panel2_2525_CD4+CD8+_CCR7+	PLAQUE_YESNO	-0.0634215	0.0676945	0.349047	0.628992	0.0935884	0.152941	0.541335
Panel2_2530_Treg_CCR7+	PLAQUE_YESNO	-0.0762563	0.0647033	0.238855	0.507746	0.0116251	0.166364	0.944366
Panel2_2531_mTreg_CCR7+	PLAQUE_YESNO	0.0170457	0.0660456	0.79639	0.933125	0.136568	0.158817	0.390946
Panel2_2532_nTreg_CCR7+	PLAQUE_YESNO	-0.137491	0.0632013	0.0298293	0.149147	-0.0947615	0.160299	0.555134
Panel2_2549_Tfh_1_CCR7+	PLAQUE_YESNO	0.164976	0.0670954	0.0141069	0.0878586	0.00170539	0.173291	0.992159
Panel2_2550_Tfh_2_CCR7+	PLAQUE_YESNO	0.0561232	0.0660506	0.395695	0.685227	-0.110416	0.157751	0.484838
Panel2_2551_Tfh_17_CCR7+	PLAQUE_YESNO	0.0224314	0.0680939	0.741908	0.91864	-0.0181562	0.166919	0.9135
Panel2_2552_Tfh_1/17_CCR7+	PLAQUE_YESNO	0.169248	0.0672005	0.011938	0.0830982	0.105302	0.161813	0.516003
Panel2_2553_CD4+.Th1_CCR7+	PLAQUE_YESNO	0.144788	0.0661222	0.0287751	0.147876	0.239153	0.166147	0.151717
Panel2_2554_CD4+.Th2_CCR7+	PLAQUE_YESNO	0.0248	0.0654642	0.704892	0.893703	0.180006	0.162552	0.269561
Panel2_2555_CD4+.Th17_CCR7+	PLAQUE_YESNO	0.0446421	0.066143	0.499873	0.769238	0.294288	0.158884	0.0655795
Panel2_2556_CD4+.Th1/17_CCR7+	PLAQUE_YESNO	0.168393	0.0670797	0.0122177	0.083409	0.231113	0.165541	0.164346
Panel2_2569_CD8+.Tc1_CCR7+	PLAQUE_YESNO	0.0812271	0.0679913	0.232499	0.497211	0.227122	0.16422	0.168313
Panel2_2570_CD8+.Tc2_CCR7+	PLAQUE_YESNO	0.0209406	0.0637648	0.742675	0.91864	0.227689	0.140745	0.107414
Panel2_2572_CD8+.Tc1/17_CCR7+	PLAQUE_YESNO	0.120326	0.0683073	0.0784505	0.262735	0.290737	0.167969	0.0851289
Panel2_2579_NKcells_CXCR3+	PLAQUE_YESNO	0.0671743	0.0683677	0.326069	0.612209	-0.0880619	0.173074	0.611489
Panel2_2580_CD56+CD3+_CXCR3+	PLAQUE_YESNO	-0.00544322	0.0690553	0.937188	0.972812	0.240102	0.157636	0.129421
Panel2_2581_CD4+CD8-_CXCR3+	PLAQUE_YESNO	0.0939603	0.0665437	0.158257	0.379516	0.0929977	0.167919	0.580365
Panel2_2582_CD4-CD8+_CXCR3+	PLAQUE_YESNO	0.112865	0.067473	0.0946887	0.299016	0.129342	0.170083	0.44794
Panel2_2583_CD4+CD8+_CXCR3+	PLAQUE_YESNO	0.00389264	0.0685458	0.954725	0.983516	-0.0269155	0.165452	0.870948
Panel2_2588_Treg_CXCR3+	PLAQUE_YESNO	0.00126808	0.0654556	0.984547	0.988906	0.0780826	0.160949	0.628149
Panel2_2589_mTreg_CXCR3+	PLAQUE_YESNO	0.0780364	0.0666136	0.241684	0.510074	0.152065	0.148103	0.305869
Panel2_2590_nTreg_CXCR3+	PLAQUE_YESNO	-0.137293	0.0677764	0.0430623	0.197897	-0.12219	0.169508	0.471905
Panel2_2603_CD4+.Tcm_CXCR3+	PLAQUE_YESNO	0.13197	0.066458	0.0473308	0.206266	0.168187	0.156938	0.285253
Panel2_2604_CD4+.Tnaive_CXCR3+	PLAQUE_YESNO	-0.108877	0.067165	0.105323	0.303981	0.0455428	0.165867	0.783948
Panel2_2605_CD4+.Temra_CXCR3+	PLAQUE_YESNO	-0.073822	0.0688234	0.283695	0.56414	-0.157902	0.166846	0.345177
Panel2_2606_CD4+.Tem_CXCR3+	PLAQUE_YESNO	0.165831	0.0689303	0.0163179	0.0965474	0.0273845	0.159227	0.863637
Panel2_2623_CD8+.Tcm_CXCR3+	PLAQUE_YESNO	0.0519355	0.066847	0.437383	0.718847	0.176452	0.162541	0.27907
Panel2_2624_CD8+.Tnaive_CXCR3+	PLAQUE_YESNO	0.015972	0.058855	0.786156	0.930284	0.000964443	0.142935	0.994624
Panel2_2625_CD8+.Temra_CXCR3+	PLAQUE_YESNO	-0.00161018	0.0684726	0.981244	0.988906	-0.181542	0.163441	0.268111
Panel2_2626_CD8+.Tem_CXCR3+	PLAQUE_YESNO	0.203499	0.0686205	0.00309261	0.0378578	0.307851	0.151275	0.043266
Panel2_2637_NKcells_CXCR4+	PLAQUE_YESNO	0.0955544	0.0620362	0.123802	0.332662	-0.145943	0.150614	0.333811
Panel2_2638_CD56+CD3+_CXCR4+	PLAQUE_YESNO	0.0251879	0.0646184	0.696771	0.889761	0.107098	0.146883	0.466833
Panel2_2639_CD4+CD8-_CXCR4+	PLAQUE_YESNO	0.00888541	0.0637042	0.889099	0.960605	0.156073	0.161398	0.334796
Panel2_2640_CD4-CD8+_CXCR4+	PLAQUE_YESNO	0.0755164	0.0613817	0.218882	0.482628	0.0412154	0.153413	0.788491
Panel2_2641_CD4+CD8+_CXCR4+	PLAQUE_YESNO	0.0530199	0.0637419	0.405725	0.692464	-0.0361022	0.15297	0.813686
Panel2_2646_Treg_CXCR4+	PLAQUE_YESNO	-0.00875388	0.0652085	0.893236	0.960605	-0.077166	0.164406	0.639359
Panel2_2647_mTreg_CXCR4+	PLAQUE_YESNO	0.0980724	0.0656225	0.135361	0.34628	-0.00233724	0.153441	0.987863
Panel2_2648_nTreg_CXCR4+	PLAQUE_YESNO	-0.103892	0.0638306	0.103918	0.303981	-0.116791	0.160127	0.466694
Panel2_2661_CD4+.Tcm_CXCR4+	PLAQUE_YESNO	0.123273	0.0649204	0.057873	0.225768	0.244099	0.157708	0.123371
Panel2_2662_CD4+.Tnaive_CXCR4+	PLAQUE_YESNO	-0.113318	0.0650133	0.0816393	0.270859	0.105581	0.163823	0.520058
Panel2_2663_CD4+.Temra_CXCR4+	PLAQUE_YESNO	-0.0133325	0.0626781	0.831594	0.944218	-0.0786295	0.145131	0.588617
Panel2_2664_CD4+.Tem_CXCR4+	PLAQUE_YESNO	0.194712	0.0561367	0.000545478	0.0133325	-0.0332837	0.126717	0.793101
Panel2_2665_Tfh_1_CXCR4+	PLAQUE_YESNO	0.264676	0.0631175	2.99054e-05	0.0053082	0.0272731	0.168773	0.871799
Panel2_2666_Tfh_2_CXCR4+	PLAQUE_YESNO	0.181381	0.0668566	0.00678202	0.0633584	-0.0617426	0.15512	0.691064
Panel2_2667_Tfh_17_CXCR4+	PLAQUE_YESNO	0.122226	0.0647836	0.0594904	0.22757	0.0478188	0.167499	0.775589
Panel2_2668_Tfh_1/17_CXCR4+	PLAQUE_YESNO	0.234497	0.0620348	0.000166002	0.010594	0.133175	0.151444	0.380336
Panel2_2669_CD4+.Th1_CXCR4+	PLAQUE_YESNO	0.200712	0.0624581	0.00135279	0.0252759	0.127529	0.152288	0.40343
Panel2_2670_CD4+.Th2_CXCR4+	PLAQUE_YESNO	0.0993571	0.0659842	0.13244	0.343184	0.185944	0.159724	0.24585
Panel2_2671_CD4+.Th17_CXCR4+	PLAQUE_YESNO	0.130587	0.0653009	0.0457932	0.203207	0.287135	0.157368	0.0696639
Panel2_2672_CD4+.Th1/17_CXCR4+	PLAQUE_YESNO	0.236839	0.0624786	0.000159152	0.010594	0.167726	0.148702	0.260801
Panel2_2681_CD8+.Tcm_CXCR4+	PLAQUE_YESNO	0.0408946	0.0671868	0.542881	0.778364	0.139439	0.162026	0.390569
Panel2_2682_CD8+.Tnaive_CXCR4+	PLAQUE_YESNO	-0.00961887	0.0581719	0.8687	0.960605	0.02535	0.142421	0.858922
Panel2_2683_CD8+.Temra_CXCR4+	PLAQUE_YESNO	0.0162	0.0593271	0.784862	0.930284	-0.182485	0.146748	0.215238
Panel2_2684_CD8+.Tem_CXCR4+	PLAQUE_YESNO	0.211986	0.0612718	0.000563345	0.0133325	0.188257	0.136792	0.170406
Panel2_2685_CD8+.Tc1_CXCR4+	PLAQUE_YESNO	0.237058	0.0630316	0.000179054	0.010594	0.219913	0.140166	0.118361
Panel2_2686_CD8+.Tc2_CXCR4+	PLAQUE_YESNO	0.0878276	0.0661945	0.184872	0.428952	0.309974	0.158582	0.0521213
Panel2_2688_CD8+.Tc1/17_CXCR4+	PLAQUE_YESNO	0.2257	0.0645381	0.000490828	0.0133325	0.225602	0.143705	0.118137
Panel2_2695_NKcells_CXCR5+	PLAQUE_YESNO	0.018762	0.0667675	0.778764	0.927723	-0.0674724	0.168393	0.689113
Panel2_2696_CD56+CD3+_CXCR5+	PLAQUE_YESNO	-0.0334027	0.0679622	0.623188	0.816353	0.177591	0.159978	0.268391
Panel2_2697_CD4+CD8-_CXCR5+	PLAQUE_YESNO	0.0076149	0.0661881	0.908429	0.960605	0.211221	0.168335	0.211138
Panel2_2698_CD4-CD8+_CXCR5+	PLAQUE_YESNO	0.105161	0.0673028	0.118482	0.323548	0.209241	0.170811	0.222131
Panel2_2699_CD4+CD8+_CXCR5+	PLAQUE_YESNO	-0.00940198	0.0687298	0.891219	0.960605	0.0137376	0.163287	0.933042
Panel2_2704_Treg_CXCR5+	PLAQUE_YESNO	-0.0100406	0.0652819	0.877796	0.960605	0.0602598	0.160291	0.70739
Panel2_2705_mTreg_CXCR5+	PLAQUE_YESNO	0.0669786	0.0659514	0.310077	0.595012	0.168307	0.151313	0.267441
Panel2_2706_nTreg_CXCR5+	PLAQUE_YESNO	-0.124268	0.0643149	0.0536181	0.216892	-0.100721	0.155521	0.51802
Panel2_2719_CD4+.Tcm_CXCR5+	PLAQUE_YESNO	0.109489	0.0666779	0.100892	0.303929	0.268327	0.158233	0.0916028
Panel2_2720_CD4+.Tnaive_CXCR5+	PLAQUE_YESNO	-0.11963	0.065401	0.0676685	0.240866	0.115823	0.159887	0.469727
Panel2_2721_CD4+.Temra_CXCR5+	PLAQUE_YESNO	-0.0918297	0.0688288	0.182448	0.426113	-0.0683699	0.164573	0.6783
Panel2_2722_CD4+.Tem_CXCR5+	PLAQUE_YESNO	0.151688	0.0692556	0.0287342	0.147876	0.0795933	0.164972	0.630042
Panel2_2727_CD4+.Th1_CXCR5+	PLAQUE_YESNO	0.178039	0.0684135	0.00939357	0.0757891	0.138719	0.168499	0.411415
Panel2_2728_CD4+.Th2_CXCR5+	PLAQUE_YESNO	0.0577561	0.0651717	0.375714	0.666893	0.218786	0.162153	0.178894
Panel2_2729_CD4+.Th17_CXCR5+	PLAQUE_YESNO	0.0789841	0.0659106	0.231062	0.497211	0.30126	0.159414	0.0603406
Panel2_2730_CD4+.Th1/17_CXCR5+	PLAQUE_YESNO	0.201477	0.0676684	0.00297655	0.0378578	0.184454	0.168078	0.273873
Panel2_2739_CD8+.Tcm_CXCR5+	PLAQUE_YESNO	0.0351181	0.0679456	0.60537	0.798908	0.179409	0.163398	0.273628
Panel2_2740_CD8+.Tnaive_CXCR5+	PLAQUE_YESNO	0.00957755	0.061862	0.876993	0.960605	0.0828713	0.155095	0.593754
Panel2_2741_CD8+.Temra_CXCR5+	PLAQUE_YESNO	0.0119216	0.0676749	0.860204	0.95728	-0.00937515	0.166657	0.9552
Panel2_2742_CD8+.Tem_CXCR5+	PLAQUE_YESNO	0.201454	0.0684259	0.00331333	0.037943	0.382984	0.154671	0.0141757
Panel2_2743_CD8+.Tc1_CXCR5+	PLAQUE_YESNO	0.213978	0.068712	0.00189711	0.0306125	0.388734	0.155234	0.0131336
Panel2_2744_CD8+.Tc2_CXCR5+	PLAQUE_YESNO	0.0495094	0.0662717	0.455198	0.741263	0.352695	0.156177	0.0250884
Panel2_2746_CD8+.Tc1/17_CXCR5+	PLAQUE_YESNO	0.2341	0.0681219	0.000613447	0.0136109	0.368484	0.162219	0.0242605
Panel3_3010_CD19+	PLAQUE_YESNO	-0.0164224	0.0666159	0.805327	0.937415	0.120867	0.161163	0.454208
Panel3_3017_Plasma.Cells	PLAQUE_YESNO	0.01967	0.0678329	0.771893	0.927723	-0.0126828	0.166186	0.939248
Panel3_3028_Unswitched.Memory.B.cells	PLAQUE_YESNO	-0.0232833	0.0661073	0.724758	0.909149	0.0616214	0.170707	0.718519
Panel3_3029_Switched.Memory.B.cells	PLAQUE_YESNO	0.0413884	0.0671324	0.53769	0.775935	0.336286	0.155633	0.0319721
Panel3_3039_Immature.B.cells	PLAQUE_YESNO	-0.0731402	0.0669634	0.274987	0.551527	0.290589	0.149803	0.053892
Panel3_3040_Naive.B.cells	PLAQUE_YESNO	-0.0453671	0.067323	0.500546	0.769238	0.23786	0.157729	0.133218
Panel3_3068_NBC_CD21+	PLAQUE_YESNO	-0.0399964	0.0673591	0.552792	0.784965	0.245326	0.159458	0.125599
Panel3_3069_AM.(CD27+CD21-)	PLAQUE_YESNO	0.129766	0.0659529	0.0493923	0.211256	0.154228	0.163854	0.347777
Panel3_3070_IM.(CD27-CD21+)	PLAQUE_YESNO	0.000626756	0.0682436	0.992674	0.992674	0.357725	0.152666	0.0201595
Panel3_3071_RM.(CD27+CD21+)	PLAQUE_YESNO	0.0516474	0.0664435	0.437156	0.718847	0.322009	0.157903	0.0428134
Panel3_3072_TLM.(CD27-CD21-)	PLAQUE_YESNO	0.113912	0.0678674	0.0935668	0.299016	0.151456	0.161897	0.350718
Panel3_3074_SMBC_IgG-IgA+	PLAQUE_YESNO	-0.00115868	0.0665871	0.98612	0.988906	0.365853	0.148872	0.0148926
Panel3_3075_SMBC_IgG+IgA-	PLAQUE_YESNO	0.0525522	0.0673378	0.435323	0.718847	0.382788	0.156382	0.0152876
Panel3_3076_SMBC_IgG+IgA+	PLAQUE_YESNO	-0.0359828	0.0660433	0.585986	0.78583	0.242743	0.142397	0.0898947
Panel3_3078_SMBC_IgE-IgG+	PLAQUE_YESNO	0.0387233	0.0675915	0.566839	0.78583	0.355395	0.155085	0.0230301
Panel3_3082_SMBC_IgE-IgA+	PLAQUE_YESNO	-0.0135086	0.0670095	0.840276	0.944218	0.365294	0.146988	0.0138164
Panel3_3094_Plasma.Cells_CD81+	PLAQUE_YESNO	0.0422747	0.0677316	0.532669	0.774127	0.0603622	0.165821	0.716251
Panel3_3095_Switched.Memory.B.cells_CD81+	PLAQUE_YESNO	0.0435455	0.0671798	0.517006	0.770077	0.33464	0.154495	0.0315616
Panel3_3096_Unswitched.Memory.B.cells_CD81+	PLAQUE_YESNO	-0.0163292	0.0662579	0.805385	0.937415	0.0944573	0.168608	0.575995
Panel3_3097_Immature.B.cells_CD81+	PLAQUE_YESNO	-0.0694893	0.0669334	0.299431	0.584055	0.286961	0.150059	0.0573467
Panel3_3098_Naive.B.cells_CD81+	PLAQUE_YESNO	-0.036374	0.0674535	0.589835	0.78583	0.24478	0.157149	0.120994
Panel3_3109_Switched.Memory.B.cells_CD307d+	PLAQUE_YESNO	-0.0730791	0.0658257	0.267181	0.541995	0.0149306	0.14618	0.918755
Panel3_3111_IM.(CD27-CD21+)_CD307d+	PLAQUE_YESNO	-0.0856043	0.0641432	0.182313	0.426113	0.0172591	0.150046	0.908547
Panel3_3112_RM.(CD27+CD21+)_CD307d+	PLAQUE_YESNO	-0.084349	0.0655488	0.198453	0.445892	0.0221505	0.146221	0.879754
Panel3_3114_Unswitched.Memory.B.cells_CD307d+	PLAQUE_YESNO	-0.104161	0.0657713	0.113578	0.317483	-0.175855	0.155874	0.260672
Panel3_3116_Naive.B.cells_CD307d+	PLAQUE_YESNO	-0.12319	0.0670678	0.066532	0.240866	-0.156357	0.153874	0.310863

## Sheet: Table S5
Table S5: Differential expression analysis of bulk RNAseq analysis deconvoluted to CD8 T cells with presence of carotid plaques, corrected for age, sex, seasonality, plate and ethnicity
GENEID	SYMBOL_Discovery	GENETYPE_Discovery	DESCRIPTION_Discovery	CHR_Discovery	comparison_Discovery	regulation_Discovery	baseMean_Discovery	log2FoldChange_Discovery	lfcSE_Discovery	pvalue_Discovery	padj_Discovery	Criteria1_FDR_lfc_Discovery	Criteria2_Pval_lfc_Discovery	Criteria3_Pval_Discovery	Criteria4_FDR_Discovery	Criteria5_lfc_Discovery	SYMBOL_Validation	GENETYPE_Validation	DESCRIPTION_Validation	CHR_Validation	comparison_Validation	regulation_Validation	baseMean_Validation	log2FoldChange_Validation	lfcSE_Validation	pvalue_Validation	padj_Validation	Criteria1_FDR_lfc_Validation	Criteria2_Pval_lfc_Validation	Criteria3_Pval_Validation	Criteria4_FDR_Validation	Criteria5_lfc_Validation	Criteria1_FDR_lfc_Validated	Criteria2_Pval_lfc_Validated	Criteria3_Pval_Validated	Criteria4_FDR_Validated	Criteria5_lfc_Validated	SameSign_log2FC
ENSG00000110911.14	SLC11A2	protein_coding	solute carrier family 11 member 2 [Source:HGNC Symbol;Acc:HGNC:10908]	12	Plaque vs No_Plaque	n.s.	885.361	0.0496371	0.0118589	1.57722e-06	0.00104902			Raw pvalue DEG	FDR DEG		SLC11A2	protein_coding	solute carrier family 11 member 2 [Source:HGNC Symbol;Acc:HGNC:10908]	12	Plaque vs No_Plaque	n.s.	907.33	2.78814e-05	0.00144007	0.527157	0.981282											Same Direction
ENSG00000113643.8	RARS	protein_coding	arginyl-tRNA synthetase 1 [Source:HGNC Symbol;Acc:HGNC:9870]	5	Plaque vs No_Plaque	n.s.	785.361	0.0648894	0.015088	8.82352e-07	0.00104902			Raw pvalue DEG	FDR DEG		RARS	protein_coding	arginyl-tRNA synthetase 1 [Source:HGNC Symbol;Acc:HGNC:9870]	5	Plaque vs No_Plaque	n.s.	785.869	5.94301e-05	0.00144141	0.110783	0.981282											Same Direction
ENSG00000117625.13	RCOR3	protein_coding	REST corepressor 3 [Source:HGNC Symbol;Acc:HGNC:25594]	1	Plaque vs No_Plaque	n.s.	1190.76	0.0500844	0.0117193	1.0741e-06	0.00104902			Raw pvalue DEG	FDR DEG		RCOR3	protein_coding	REST corepressor 3 [Source:HGNC Symbol;Acc:HGNC:25594]	1	Plaque vs No_Plaque	n.s.	1227.85	5.24575e-05	0.00144079	0.207822	0.981282											Same Direction
ENSG00000125447.16	GGA3	protein_coding	golgi associated, gamma adaptin ear containing, ARF binding protein 3 [Source:HGNC Symbol;Acc:HGNC:17079]	17	Plaque vs No_Plaque	n.s.	1402.79	0.0345759	0.00798733	1.0694e-06	0.00104902			Raw pvalue DEG	FDR DEG		GGA3	protein_coding	golgi associated, gamma adaptin ear containing, ARF binding protein 3 [Source:HGNC Symbol;Acc:HGNC:17079]	17	Plaque vs No_Plaque	n.s.	1445.69	4.1389e-05	0.00143777	0.499387	0.981282											Same Direction
ENSG00000132334.16	PTPRE	protein_coding	protein tyrosine phosphatase receptor type E [Source:HGNC Symbol;Acc:HGNC:9669]	10	Plaque vs No_Plaque	n.s.	3371.08	0.0781563	0.0170981	2.33585e-07	0.00104902			Raw pvalue DEG	FDR DEG		PTPRE	protein_coding	protein tyrosine phosphatase receptor type E [Source:HGNC Symbol;Acc:HGNC:9669]	10	Plaque vs No_Plaque	n.s.	3607.59	7.53534e-06	0.00144178	0.770778	0.986281											Same Direction
ENSG00000165288.10	BRWD3	protein_coding	bromodomain and WD repeat domain containing 3 [Source:HGNC Symbol;Acc:HGNC:17342]	X	Plaque vs No_Plaque	n.s.	1300.16	0.0430574	0.0101133	1.26092e-06	0.00104902			Raw pvalue DEG	FDR DEG		BRWD3	protein_coding	bromodomain and WD repeat domain containing 3 [Source:HGNC Symbol;Acc:HGNC:17342]	X	Plaque vs No_Plaque	n.s.	1348.92	9.82287e-05	0.00144153	0.0311104	0.981282			Raw pvalue DEG					Validated			Same Direction
ENSG00000181827.14	RFX7	protein_coding	regulatory factor X7 [Source:HGNC Symbol;Acc:HGNC:25777]	15	Plaque vs No_Plaque	n.s.	1371.45	0.0899827	0.0213017	1.14632e-06	0.00104902			Raw pvalue DEG	FDR DEG		RFX7	protein_coding	regulatory factor X7 [Source:HGNC Symbol;Acc:HGNC:25777]	15	Plaque vs No_Plaque	n.s.	1390.54	4.56367e-05	0.00144217	0.0735497	0.981282											Same Direction
ENSG00000197601.12	FAR1	protein_coding	fatty acyl-CoA reductase 1 [Source:HGNC Symbol;Acc:HGNC:26222]	11	Plaque vs No_Plaque	n.s.	1673.69	0.0566812	0.0135194	1.39123e-06	0.00104902			Raw pvalue DEG	FDR DEG		FAR1	protein_coding	fatty acyl-CoA reductase 1 [Source:HGNC Symbol;Acc:HGNC:26222]	11	Plaque vs No_Plaque	n.s.	1744.37	6.45261e-05	0.00144144	0.0879603	0.981282											Same Direction
ENSG00000101849.15	TBL1X	protein_coding	transducin beta like 1 X-linked [Source:HGNC Symbol;Acc:HGNC:11585]	X	Plaque vs No_Plaque	n.s.	779	0.0510964	0.0121937	1.52535e-06	0.00109298			Raw pvalue DEG	FDR DEG		TBL1X	protein_coding	transducin beta like 1 X-linked [Source:HGNC Symbol;Acc:HGNC:11585]	X	Plaque vs No_Plaque	n.s.	846.54	-1.25031e-05	0.00144096	0.723382	0.985114											Different Direction
ENSG00000146433.8	TMEM181	protein_coding	transmembrane protein 181 [Source:HGNC Symbol;Acc:HGNC:20958]	6	Plaque vs No_Plaque	n.s.	1340.75	0.0503913	0.0122211	2.04459e-06	0.00110802			Raw pvalue DEG	FDR DEG		TMEM181	protein_coding	transmembrane protein 181 [Source:HGNC Symbol;Acc:HGNC:20958]	6	Plaque vs No_Plaque	n.s.	1364.65	-2.5063e-05	0.00144017	0.567271	0.981282											Different Direction
ENSG00000006459.10	KDM7A	protein_coding	lysine demethylase 7A [Source:HGNC Symbol;Acc:HGNC:22224]	7	Plaque vs No_Plaque	n.s.	3741.35	0.0427793	0.0108098	4.47638e-06	0.00152314			Raw pvalue DEG	FDR DEG		KDM7A	protein_coding	lysine demethylase 7A [Source:HGNC Symbol;Acc:HGNC:22224]	7	Plaque vs No_Plaque	n.s.	3831.74	7.97846e-05	0.00144075	0.0901319	0.981282											Same Direction
ENSG00000076108.11	BAZ2A	protein_coding	bromodomain adjacent to zinc finger domain 2A [Source:HGNC Symbol;Acc:HGNC:962]	12	Plaque vs No_Plaque	n.s.	6737.69	0.0487098	0.0122188	3.8046e-06	0.00152314			Raw pvalue DEG	FDR DEG		BAZ2A	protein_coding	bromodomain adjacent to zinc finger domain 2A [Source:HGNC Symbol;Acc:HGNC:962]	12	Plaque vs No_Plaque	n.s.	6856.71	1.56577e-05	0.00144051	0.697191	0.985114											Same Direction
ENSG00000130517.13	PGPEP1	protein_coding	pyroglutamyl-peptidase I [Source:HGNC Symbol;Acc:HGNC:13568]	19	Plaque vs No_Plaque	n.s.	976.726	0.0512921	0.0127365	2.96413e-06	0.00152314			Raw pvalue DEG	FDR DEG		PGPEP1	protein_coding	pyroglutamyl-peptidase I [Source:HGNC Symbol;Acc:HGNC:13568]	19	Plaque vs No_Plaque	n.s.	989.951	-1.87578e-05	0.00144072	0.623279	0.982999											Different Direction
ENSG00000143190.21	POU2F1	protein_coding	POU class 2 homeobox 1 [Source:HGNC Symbol;Acc:HGNC:9212]	1	Plaque vs No_Plaque	n.s.	859.156	0.0523203	0.0129066	2.81694e-06	0.00152314			Raw pvalue DEG	FDR DEG		POU2F1	protein_coding	POU class 2 homeobox 1 [Source:HGNC Symbol;Acc:HGNC:9212]	1	Plaque vs No_Plaque	n.s.	878.4	4.46196e-05	0.00144079	0.270082	0.981282											Same Direction
ENSG00000162402.13	USP24	protein_coding	ubiquitin specific peptidase 24 [Source:HGNC Symbol;Acc:HGNC:12623]	1	Plaque vs No_Plaque	n.s.	3731.65	0.0480278	0.0120236	3.61704e-06	0.00152314			Raw pvalue DEG	FDR DEG		USP24	protein_coding	ubiquitin specific peptidase 24 [Source:HGNC Symbol;Acc:HGNC:12623]	1	Plaque vs No_Plaque	n.s.	3729.75	4.21775e-06	0.00144005	0.923149	0.992839											Same Direction
ENSG00000263874.2	LINC00672	protein_coding	LASP1 neighbor [Source:HGNC Symbol;Acc:HGNC:44353]	17	Plaque vs No_Plaque	n.s.	158.285	0.0585588	0.0139145	1.28144e-06	0.00152314			Raw pvalue DEG	FDR DEG		LINC00672	protein_coding	LASP1 neighbor [Source:HGNC Symbol;Acc:HGNC:44353]	17	Plaque vs No_Plaque	n.s.	169.746	2.74383e-05	0.00144122	0.421958	0.981282											Same Direction
ENSG00000135720.12	DYNC1LI2	protein_coding	dynein cytoplasmic 1 light intermediate chain 2 [Source:HGNC Symbol;Acc:HGNC:2966]	16	Plaque vs No_Plaque	n.s.	1626.91	0.05783	0.0148847	5.06205e-06	0.00160845			Raw pvalue DEG	FDR DEG		DYNC1LI2	protein_coding	dynein cytoplasmic 1 light intermediate chain 2 [Source:HGNC Symbol;Acc:HGNC:2966]	16	Plaque vs No_Plaque	n.s.	1661.95	3.64924e-05	0.00144127	0.293509	0.981282											Same Direction
ENSG00000136541.14	ERMN	protein_coding	ermin [Source:HGNC Symbol;Acc:HGNC:29208]	2	Plaque vs No_Plaque	n.s.	688.529	0.109322	0.0281156	4.45315e-06	0.00160845			Raw pvalue DEG	FDR DEG		ERMN	protein_coding	ermin [Source:HGNC Symbol;Acc:HGNC:29208]	2	Plaque vs No_Plaque	n.s.	692.605	2.18429e-05	0.00144227	0.258244	0.981282											Same Direction
ENSG00000175591.11	P2RY2	protein_coding	purinergic receptor P2Y2 [Source:HGNC Symbol;Acc:HGNC:8541]	11	Plaque vs No_Plaque	n.s.	224.527	0.121063	0.029515	1.85361e-06	0.00169688			Raw pvalue DEG	FDR DEG		P2RY2	protein_coding	purinergic receptor P2Y2 [Source:HGNC Symbol;Acc:HGNC:8541]	11	Plaque vs No_Plaque	n.s.	230.783	1.14576e-05	0.00144235	0.47671	0.981282											Same Direction
ENSG00000162695.11	SLC30A7	protein_coding	solute carrier family 30 member 7 [Source:HGNC Symbol;Acc:HGNC:19306]	1	Plaque vs No_Plaque	n.s.	842.078	0.0417816	0.0106986	5.61068e-06	0.00182389			Raw pvalue DEG	FDR DEG		SLC30A7	protein_coding	solute carrier family 30 member 7 [Source:HGNC Symbol;Acc:HGNC:19306]	1	Plaque vs No_Plaque	n.s.	860.91	2.76206e-05	0.00143984	0.553038	0.981282											Same Direction
ENSG00000065526.10	SPEN	protein_coding	spen family transcriptional repressor [Source:HGNC Symbol;Acc:HGNC:17575]	1	Plaque vs No_Plaque	n.s.	3731.39	0.0330433	0.00851359	7.59907e-06	0.0019254			Raw pvalue DEG	FDR DEG		SPEN	protein_coding	spen family transcriptional repressor [Source:HGNC Symbol;Acc:HGNC:17575]	1	Plaque vs No_Plaque	n.s.	3843.82	7.30534e-05	0.00143933	0.189672	0.981282											Same Direction
ENSG00000089057.14	SLC23A2	protein_coding	solute carrier family 23 member 2 [Source:HGNC Symbol;Acc:HGNC:10973]	20	Plaque vs No_Plaque	n.s.	1225.38	0.0463316	0.0119296	5.84097e-06	0.00198385			Raw pvalue DEG	FDR DEG		SLC23A2	protein_coding	solute carrier family 23 member 2 [Source:HGNC Symbol;Acc:HGNC:10973]	20	Plaque vs No_Plaque	n.s.	1261.87	1.14913e-05	0.00144013	0.79005	0.986281											Same Direction
ENSG00000112343.10	TRIM38	protein_coding	tripartite motif containing 38 [Source:HGNC Symbol;Acc:HGNC:10059]	6	Plaque vs No_Plaque	n.s.	2049.01	0.040039	0.0105261	8.68326e-06	0.00200879			Raw pvalue DEG	FDR DEG		TRIM38	protein_coding	tripartite motif containing 38 [Source:HGNC Symbol;Acc:HGNC:10059]	6	Plaque vs No_Plaque	n.s.	2155.53	8.6858e-05	0.00144087	0.0698397	0.981282											Same Direction
ENSG00000066739.11	ATG2B	protein_coding	autophagy related 2B [Source:HGNC Symbol;Acc:HGNC:20187]	14	Plaque vs No_Plaque	n.s.	1821.55	0.044923	0.0119144	9.23123e-06	0.00205381			Raw pvalue DEG	FDR DEG		ATG2B	protein_coding	autophagy related 2B [Source:HGNC Symbol;Acc:HGNC:20187]	14	Plaque vs No_Plaque	n.s.	1879.17	2.32757e-06	0.00144009	0.956284	0.995478											Same Direction
ENSG00000134574.11	DDB2	protein_coding	damage specific DNA binding protein 2 [Source:HGNC Symbol;Acc:HGNC:2718]	11	Plaque vs No_Plaque	n.s.	836.175	0.0361064	0.00940383	7.98378e-06	0.00225545			Raw pvalue DEG	FDR DEG		DDB2	protein_coding	damage specific DNA binding protein 2 [Source:HGNC Symbol;Acc:HGNC:2718]	11	Plaque vs No_Plaque	n.s.	844.021	5.31857e-05	0.0014402	0.25419	0.981282											Same Direction
ENSG00000177463.15	NR2C2	protein_coding	nuclear receptor subfamily 2 group C member 2 [Source:HGNC Symbol;Acc:HGNC:7972]	3	Plaque vs No_Plaque	n.s.	1731.68	0.036625	0.00961347	9.09216e-06	0.00246978			Raw pvalue DEG	FDR DEG		NR2C2	protein_coding	nuclear receptor subfamily 2 group C member 2 [Source:HGNC Symbol;Acc:HGNC:7972]	3	Plaque vs No_Plaque	n.s.	1790.02	4.67764e-05	0.00143922	0.37816	0.981282											Same Direction
ENSG00000090905.18	TNRC6A	protein_coding	trinucleotide repeat containing adaptor 6A [Source:HGNC Symbol;Acc:HGNC:11969]	16	Plaque vs No_Plaque	n.s.	1726.89	0.0439864	0.0118261	1.10356e-05	0.00269705			Raw pvalue DEG	FDR DEG		TNRC6A	protein_coding	trinucleotide repeat containing adaptor 6A [Source:HGNC Symbol;Acc:HGNC:11969]	16	Plaque vs No_Plaque	n.s.	1771.11	5.88252e-05	0.00144058	0.185595	0.981282											Same Direction
ENSG00000152778.8	IFIT5	protein_coding	interferon induced protein with tetratricopeptide repeats 5 [Source:HGNC Symbol;Acc:HGNC:13328]	10	Plaque vs No_Plaque	n.s.	273.412	-0.0781758	0.0202746	4.97869e-06	0.00269705			Raw pvalue DEG	FDR DEG		IFIT5	protein_coding	interferon induced protein with tetratricopeptide repeats 5 [Source:HGNC Symbol;Acc:HGNC:13328]	10	Plaque vs No_Plaque	n.s.	284.686	-8.44498e-06	0.00144197	0.709644	0.985114											Same Direction
ENSG00000159082.17	SYNJ1	protein_coding	synaptojanin 1 [Source:HGNC Symbol;Acc:HGNC:11503]	21	Plaque vs No_Plaque	n.s.	683.449	0.046422	0.0127942	1.54314e-05	0.00269705			Raw pvalue DEG	FDR DEG		SYNJ1	protein_coding	synaptojanin 1 [Source:HGNC Symbol;Acc:HGNC:11503]	21	Plaque vs No_Plaque	n.s.	704.028	-6.40704e-06	0.00144066	0.865792	0.987656											Different Direction
ENSG00000165102.14	HGSNAT	protein_coding	heparan-alpha-glucosaminide N-acetyltransferase [Source:HGNC Symbol;Acc:HGNC:26527]	8	Plaque vs No_Plaque	n.s.	1021.57	0.0445835	0.0120238	1.11951e-05	0.00269705			Raw pvalue DEG	FDR DEG		HGSNAT	protein_coding	heparan-alpha-glucosaminide N-acetyltransferase [Source:HGNC Symbol;Acc:HGNC:26527]	8	Plaque vs No_Plaque	n.s.	1055.87	3.67827e-05	0.0014406	0.373593	0.981282											Same Direction
ENSG00000174238.14	PITPNA	protein_coding	phosphatidylinositol transfer protein alpha [Source:HGNC Symbol;Acc:HGNC:9001]	17	Plaque vs No_Plaque	n.s.	948.654	0.0461783	0.0124226	1.06694e-05	0.00269705			Raw pvalue DEG	FDR DEG		PITPNA	protein_coding	phosphatidylinositol transfer protein alpha [Source:HGNC Symbol;Acc:HGNC:9001]	17	Plaque vs No_Plaque	n.s.	1025.58	-1.13023e-05	0.00144066	0.767089	0.986281											Different Direction
ENSG00000218226.1	TATDN2P2	processed_pseudogene	TatD DNase domain containing 2 pseudogene 2 [Source:HGNC Symbol;Acc:HGNC:39255]	6	Plaque vs No_Plaque	n.s.	396.043	0.0555322	0.0149302	9.9161e-06	0.00269705			Raw pvalue DEG	FDR DEG		TATDN2P2	processed_pseudogene	TatD DNase domain containing 2 pseudogene 2 [Source:HGNC Symbol;Acc:HGNC:39255]	6	Plaque vs No_Plaque	n.s.	394.222	-3.87531e-05	0.0014412	0.279166	0.981282											Different Direction
ENSG00000161217.11	PCYT1A	protein_coding	phosphate cytidylyltransferase 1A, choline [Source:HGNC Symbol;Acc:HGNC:8754]	3	Plaque vs No_Plaque	n.s.	1082.42	0.0358391	0.00960692	1.2556e-05	0.00284304			Raw pvalue DEG	FDR DEG		PCYT1A	protein_coding	phosphate cytidylyltransferase 1A, choline [Source:HGNC Symbol;Acc:HGNC:8754]	3	Plaque vs No_Plaque	n.s.	1132.04	3.9285e-05	0.00143959	0.426168	0.981282											Same Direction
ENSG00000055609.17	KMT2C	protein_coding	lysine methyltransferase 2C [Source:HGNC Symbol;Acc:HGNC:13726]	7	Plaque vs No_Plaque	n.s.	4022.46	0.0468649	0.0129182	1.55538e-05	0.00323089			Raw pvalue DEG	FDR DEG		KMT2C	protein_coding	lysine methyltransferase 2C [Source:HGNC Symbol;Acc:HGNC:13726]	7	Plaque vs No_Plaque	n.s.	4138.1	-6.5837e-06	0.00144089	0.854925	0.987656											Different Direction
ENSG00000174173.6	TRMT10C	protein_coding	tRNA methyltransferase 10C, mitochondrial RNase P subunit [Source:HGNC Symbol;Acc:HGNC:26022]	3	Plaque vs No_Plaque	n.s.	87.8256	-0.0716395	0.0188418	6.61557e-06	0.00349566			Raw pvalue DEG	FDR DEG		TRMT10C	protein_coding	tRNA methyltransferase 10C, mitochondrial RNase P subunit [Source:HGNC Symbol;Acc:HGNC:26022]	3	Plaque vs No_Plaque	n.s.	88.7384	1.18596e-05	0.00144167	0.667634	0.985114											Different Direction
ENSG00000184922.13	FMNL1	protein_coding	formin like 1 [Source:HGNC Symbol;Acc:HGNC:1212]	17	Plaque vs No_Plaque	n.s.	6063.92	0.0341808	0.00956479	2.32216e-05	0.00349566			Raw pvalue DEG	FDR DEG		FMNL1	protein_coding	formin like 1 [Source:HGNC Symbol;Acc:HGNC:1212]	17	Plaque vs No_Plaque	n.s.	6431.61	-2.66725e-05	0.00143972	0.570271	0.981282											Different Direction
ENSG00000121741.16	ZMYM2	protein_coding	zinc finger MYM-type containing 2 [Source:HGNC Symbol;Acc:HGNC:12989]	13	Plaque vs No_Plaque	n.s.	2567.55	0.0363798	0.0100133	1.85008e-05	0.00363791			Raw pvalue DEG	FDR DEG		ZMYM2	protein_coding	zinc finger MYM-type containing 2 [Source:HGNC Symbol;Acc:HGNC:12989]	13	Plaque vs No_Plaque	n.s.	2590.97	3.48876e-05	0.00143976	0.466967	0.981282											Same Direction
ENSG00000174953.13	DHX36	protein_coding	DEAH-box helicase 36 [Source:HGNC Symbol;Acc:HGNC:14410]	3	Plaque vs No_Plaque	n.s.	1839.23	0.0512791	0.0147123	2.53948e-05	0.00363791			Raw pvalue DEG	FDR DEG		DHX36	protein_coding	DEAH-box helicase 36 [Source:HGNC Symbol;Acc:HGNC:14410]	3	Plaque vs No_Plaque	n.s.	1836.1	5.91945e-05	0.00144152	0.10159	0.981282											Same Direction
ENSG00000166200.14	COPS2	protein_coding	COP9 signalosome subunit 2 [Source:HGNC Symbol;Acc:HGNC:30747]	15	Plaque vs No_Plaque	n.s.	574.099	-0.0814542	0.0223655	1.12335e-05	0.00384948			Raw pvalue DEG	FDR DEG		COPS2	protein_coding	COP9 signalosome subunit 2 [Source:HGNC Symbol;Acc:HGNC:30747]	15	Plaque vs No_Plaque	n.s.	531.481	1.31053e-05	0.00144185	0.594417	0.981282											Different Direction
ENSG00000109111.14	SUPT6H	protein_coding	SPT6 homolog, histone chaperone and transcription elongation factor [Source:HGNC Symbol;Acc:HGNC:11470]	17	Plaque vs No_Plaque	n.s.	2722.09	0.0447236	0.0126922	2.33005e-05	0.00414535			Raw pvalue DEG	FDR DEG		SUPT6H	protein_coding	SPT6 homolog, histone chaperone and transcription elongation factor [Source:HGNC Symbol;Acc:HGNC:11470]	17	Plaque vs No_Plaque	n.s.	2758.4	1.25647e-05	0.0014404	0.759663	0.985397											Same Direction
ENSG00000115295.19	CLIP4	protein_coding	CAP-Gly domain containing linker protein family member 4 [Source:HGNC Symbol;Acc:HGNC:26108]	2	Plaque vs No_Plaque	n.s.	747.763	0.0457713	0.0129914	2.22096e-05	0.00414535			Raw pvalue DEG	FDR DEG		CLIP4	protein_coding	CAP-Gly domain containing linker protein family member 4 [Source:HGNC Symbol;Acc:HGNC:26108]	2	Plaque vs No_Plaque	n.s.	772.516	6.5427e-06	0.0014407	0.863104	0.987656											Same Direction
ENSG00000148396.18	SEC16A	protein_coding	SEC16 homolog A, endoplasmic reticulum export factor [Source:HGNC Symbol;Acc:HGNC:29006]	9	Plaque vs No_Plaque	n.s.	1955.3	0.0364534	0.0105008	3.20056e-05	0.00414535			Raw pvalue DEG	FDR DEG		SEC16A	protein_coding	SEC16 homolog A, endoplasmic reticulum export factor [Source:HGNC Symbol;Acc:HGNC:29006]	9	Plaque vs No_Plaque	n.s.	2003.59	-2.73191e-05	0.00143993	0.549682	0.981282											Different Direction
ENSG00000112062.10	MAPK14	protein_coding	mitogen-activated protein kinase 14 [Source:HGNC Symbol;Acc:HGNC:6876]	6	Plaque vs No_Plaque	n.s.	1700.72	0.0365782	0.0106283	3.69162e-05	0.00453244			Raw pvalue DEG	FDR DEG		MAPK14	protein_coding	mitogen-activated protein kinase 14 [Source:HGNC Symbol;Acc:HGNC:6876]	6	Plaque vs No_Plaque	n.s.	1809.12	9.92275e-06	0.00144018	0.816903	0.986535											Same Direction
ENSG00000170322.14	NFRKB	protein_coding	nuclear factor related to kappaB binding protein [Source:HGNC Symbol;Acc:HGNC:7802]	11	Plaque vs No_Plaque	n.s.	913.191	0.0412869	0.011874	2.88788e-05	0.00453244			Raw pvalue DEG	FDR DEG		NFRKB	protein_coding	nuclear factor related to kappaB binding protein [Source:HGNC Symbol;Acc:HGNC:7802]	11	Plaque vs No_Plaque	n.s.	916.678	8.06805e-05	0.00144159	0.0453459	0.981282			Raw pvalue DEG					Validated			Same Direction
ENSG00000198408.13	MGEA5	protein_coding	O-GlcNAcase [Source:HGNC Symbol;Acc:HGNC:7056]	10	Plaque vs No_Plaque	n.s.	5823.08	0.0368102	0.0107178	3.73626e-05	0.00453244			Raw pvalue DEG	FDR DEG		MGEA5	protein_coding	O-GlcNAcase [Source:HGNC Symbol;Acc:HGNC:7056]	10	Plaque vs No_Plaque	n.s.	5949.61	0.000110698	0.00144183	0.0180858	0.981282			Raw pvalue DEG					Validated			Same Direction
ENSG00000144021.2	CIAO1	protein_coding	cytosolic iron-sulfur assembly component 1 [Source:HGNC Symbol;Acc:HGNC:14280]	2	Plaque vs No_Plaque	n.s.	1154.64	0.0324566	0.00944842	4.12996e-05	0.0047753			Raw pvalue DEG	FDR DEG		CIAO1	protein_coding	cytosolic iron-sulfur assembly component 1 [Source:HGNC Symbol;Acc:HGNC:14280]	2	Plaque vs No_Plaque	n.s.	1186.37	5.34143e-05	0.00143929	0.315184	0.981282											Same Direction
ENSG00000163961.4	RNF168	protein_coding	ring finger protein 168 [Source:HGNC Symbol;Acc:HGNC:26661]	3	Plaque vs No_Plaque	n.s.	604.094	0.0521853	0.0145494	1.64988e-05	0.0047753			Raw pvalue DEG	FDR DEG		RNF168	protein_coding	ring finger protein 168 [Source:HGNC Symbol;Acc:HGNC:26661]	3	Plaque vs No_Plaque	n.s.	613.281	3.14629e-05	0.00144128	0.357586	0.981282											Same Direction
ENSG00000008294.20	SPAG9	protein_coding	sperm associated antigen 9 [Source:HGNC Symbol;Acc:HGNC:14524]	17	Plaque vs No_Plaque	n.s.	1640.85	0.0457588	0.0134074	3.45459e-05	0.00478401			Raw pvalue DEG	FDR DEG		SPAG9	protein_coding	sperm associated antigen 9 [Source:HGNC Symbol;Acc:HGNC:14524]	17	Plaque vs No_Plaque	n.s.	1706.11	4.1476e-05	0.00144131	0.235365	0.981282											Same Direction
ENSG00000068400.13	GRIPAP1	protein_coding	GRIP1 associated protein 1 [Source:HGNC Symbol;Acc:HGNC:18706]	X	Plaque vs No_Plaque	n.s.	1609.55	0.0316827	0.00927598	4.52271e-05	0.00478401			Raw pvalue DEG	FDR DEG		GRIPAP1	protein_coding	GRIP1 associated protein 1 [Source:HGNC Symbol;Acc:HGNC:18706]	X	Plaque vs No_Plaque	n.s.	1660.38	-1.40661e-05	0.00143943	0.772713	0.986281											Different Direction
ENSG00000069943.9	PIGB	protein_coding	phosphatidylinositol glycan anchor biosynthesis class B [Source:HGNC Symbol;Acc:HGNC:8959]	15	Plaque vs No_Plaque	n.s.	257.823	0.0469757	0.0128701	1.40759e-05	0.00478401			Raw pvalue DEG	FDR DEG		PIGB	protein_coding	phosphatidylinositol glycan anchor biosynthesis class B [Source:HGNC Symbol;Acc:HGNC:8959]	15	Plaque vs No_Plaque	n.s.	270.874	3.29912e-05	0.0014411	0.359938	0.981282											Same Direction
ENSG00000168385.17	SEPT2	protein_coding	septin 2 [Source:HGNC Symbol;Acc:HGNC:7729]	2	Plaque vs No_Plaque	n.s.	3819.11	0.0450342	0.0134693	4.44331e-05	0.00478401			Raw pvalue DEG	FDR DEG		SEPT2	protein_coding	septin 2 [Source:HGNC Symbol;Acc:HGNC:7729]	2	Plaque vs No_Plaque	n.s.	3924.34	-6.7753e-06	0.00144063	0.859825	0.987656											Different Direction
ENSG00000035687.9	ADSS	protein_coding	adenylosuccinate synthase 2 [Source:HGNC Symbol;Acc:HGNC:292]	1	Plaque vs No_Plaque	n.s.	900.106	0.0483064	0.0143112	3.70331e-05	0.00502982			Raw pvalue DEG	FDR DEG		ADSS	protein_coding	adenylosuccinate synthase 2 [Source:HGNC Symbol;Acc:HGNC:292]	1	Plaque vs No_Plaque	n.s.	922.232	3.41998e-05	0.0014411	0.342237	0.981282											Same Direction
ENSG00000198740.8	ZNF652	protein_coding	zinc finger protein 652 [Source:HGNC Symbol;Acc:HGNC:29147]	17	Plaque vs No_Plaque	n.s.	986.628	0.033668	0.00984731	4.3631e-05	0.0053522			Raw pvalue DEG	FDR DEG		ZNF652	protein_coding	zinc finger protein 652 [Source:HGNC Symbol;Acc:HGNC:29147]	17	Plaque vs No_Plaque	n.s.	1032.29	6.81106e-05	0.00143965	0.196988	0.981282											Same Direction
ENSG00000113593.11	PPWD1	protein_coding	peptidylprolyl isomerase domain and WD repeat containing 1 [Source:HGNC Symbol;Acc:HGNC:28954]	5	Plaque vs No_Plaque	n.s.	1193.44	0.0453092	0.0136406	4.63468e-05	0.00553491			Raw pvalue DEG	FDR DEG		PPWD1	protein_coding	peptidylprolyl isomerase domain and WD repeat containing 1 [Source:HGNC Symbol;Acc:HGNC:28954]	5	Plaque vs No_Plaque	n.s.	1192.75	5.45075e-06	0.00144059	0.890831	0.98996											Same Direction
ENSG00000112941.13	PAPD7	protein_coding	terminal nucleotidyltransferase 4A [Source:HGNC Symbol;Acc:HGNC:16705]	5	Plaque vs No_Plaque	n.s.	926.611	0.0386726	0.0115852	4.96887e-05	0.00582613			Raw pvalue DEG	FDR DEG		PAPD7	protein_coding	terminal nucleotidyltransferase 4A [Source:HGNC Symbol;Acc:HGNC:16705]	5	Plaque vs No_Plaque	n.s.	927.013	3.1495e-05	0.00144018	0.476916	0.981282											Same Direction
ENSG00000101811.13	CSTF2	protein_coding	cleavage stimulation factor subunit 2 [Source:HGNC Symbol;Acc:HGNC:2484]	X	Plaque vs No_Plaque	n.s.	167.36	0.0488219	0.01342	1.43012e-05	0.0059728			Raw pvalue DEG	FDR DEG		CSTF2	protein_coding	cleavage stimulation factor subunit 2 [Source:HGNC Symbol;Acc:HGNC:2484]	X	Plaque vs No_Plaque	n.s.	166.418	5.78258e-06	0.00144046	0.885959	0.989841											Same Direction
ENSG00000159110.19	IFNAR2	protein_coding	interferon alpha and beta receptor subunit 2 [Source:HGNC Symbol;Acc:HGNC:5433]	21	Plaque vs No_Plaque	n.s.	544.512	0.0413198	0.0118245	2.71419e-05	0.00636383			Raw pvalue DEG	FDR DEG		IFNAR2	protein_coding	interferon alpha and beta receptor subunit 2 [Source:HGNC Symbol;Acc:HGNC:5433]	21	Plaque vs No_Plaque	n.s.	593.446	-6.41984e-06	0.00144042	0.872966	0.987656											Different Direction
ENSG00000071537.13	SEL1L	protein_coding	SEL1L adaptor subunit of ERAD E3 ubiquitin ligase [Source:HGNC Symbol;Acc:HGNC:10717]	14	Plaque vs No_Plaque	n.s.	1976.43	0.0427891	0.0135949	8.84166e-05	0.00641691			Raw pvalue DEG	FDR DEG		SEL1L	protein_coding	SEL1L adaptor subunit of ERAD E3 ubiquitin ligase [Source:HGNC Symbol;Acc:HGNC:10717]	14	Plaque vs No_Plaque	n.s.	2040.28	2.59485e-05	0.00144072	0.503426	0.981282											Same Direction
ENSG00000080815.18	PSEN1	protein_coding	presenilin 1 [Source:HGNC Symbol;Acc:HGNC:9508]	14	Plaque vs No_Plaque	n.s.	1141.98	0.0341755	0.0105118	7.38113e-05	0.00641691			Raw pvalue DEG	FDR DEG		PSEN1	protein_coding	presenilin 1 [Source:HGNC Symbol;Acc:HGNC:9508]	14	Plaque vs No_Plaque	n.s.	1217.67	1.64953e-05	0.00143982	0.721374	0.985114											Same Direction
ENSG00000100697.14	DICER1	protein_coding	dicer 1, ribonuclease III [Source:HGNC Symbol;Acc:HGNC:17098]	14	Plaque vs No_Plaque	n.s.	3320.49	0.0393871	0.0118053	4.99306e-05	0.00641691			Raw pvalue DEG	FDR DEG		DICER1	protein_coding	dicer 1, ribonuclease III [Source:HGNC Symbol;Acc:HGNC:17098]	14	Plaque vs No_Plaque	n.s.	3428.56	6.64977e-05	0.00144008	0.179348	0.981282											Same Direction
ENSG00000101126.15	ADNP	protein_coding	activity dependent neuroprotector homeobox [Source:HGNC Symbol;Acc:HGNC:15766]	20	Plaque vs No_Plaque	n.s.	1136.76	0.0377353	0.0114843	6.05448e-05	0.00641691			Raw pvalue DEG	FDR DEG		ADNP	protein_coding	activity dependent neuroprotector homeobox [Source:HGNC Symbol;Acc:HGNC:15766]	20	Plaque vs No_Plaque	n.s.	1174.04	4.60312e-05	0.00143985	0.340343	0.981282											Same Direction
ENSG00000109466.13	KLHL2	protein_coding	kelch like family member 2 [Source:HGNC Symbol;Acc:HGNC:6353]	4	Plaque vs No_Plaque	n.s.	710.676	0.0480885	0.0148484	6.08991e-05	0.00641691			Raw pvalue DEG	FDR DEG		KLHL2	protein_coding	kelch like family member 2 [Source:HGNC Symbol;Acc:HGNC:6353]	4	Plaque vs No_Plaque	n.s.	751.957	3.6042e-05	0.00144143	0.269687	0.981282											Same Direction
ENSG00000114857.17	NKTR	protein_coding	natural killer cell triggering receptor [Source:HGNC Symbol;Acc:HGNC:7833]	3	Plaque vs No_Plaque	n.s.	9607.71	0.039993	0.0125435	7.99849e-05	0.00641691			Raw pvalue DEG	FDR DEG		NKTR	protein_coding	natural killer cell triggering receptor [Source:HGNC Symbol;Acc:HGNC:7833]	3	Plaque vs No_Plaque	n.s.	9689.87	7.48116e-05	0.00144126	0.0751719	0.981282											Same Direction
ENSG00000116984.12	MTR	protein_coding	5-methyltetrahydrofolate-homocysteine methyltransferase [Source:HGNC Symbol;Acc:HGNC:7468]	1	Plaque vs No_Plaque	n.s.	1304.01	0.0440458	0.0135971	6.35336e-05	0.00641691			Raw pvalue DEG	FDR DEG		MTR	protein_coding	5-methyltetrahydrofolate-homocysteine methyltransferase [Source:HGNC Symbol;Acc:HGNC:7468]	1	Plaque vs No_Plaque	n.s.	1294.63	7.54033e-05	0.00144153	0.0574799	0.981282											Same Direction
ENSG00000122218.14	COPA	protein_coding	COPI coat complex subunit alpha [Source:HGNC Symbol;Acc:HGNC:2230]	1	Plaque vs No_Plaque	n.s.	1853.81	0.0381139	0.0119394	8.1988e-05	0.00641691			Raw pvalue DEG	FDR DEG		COPA	protein_coding	COPI coat complex subunit alpha [Source:HGNC Symbol;Acc:HGNC:2230]	1	Plaque vs No_Plaque	n.s.	1875.04	4.29633e-06	0.00144043	0.917286	0.992839											Same Direction
ENSG00000146587.17	RBAK	protein_coding	RB associated KRAB zinc finger [Source:HGNC Symbol;Acc:HGNC:17680]	7	Plaque vs No_Plaque	n.s.	782.69	0.0481482	0.0149433	6.33197e-05	0.00641691			Raw pvalue DEG	FDR DEG		RBAK	protein_coding	RB associated KRAB zinc finger [Source:HGNC Symbol;Acc:HGNC:17680]	7	Plaque vs No_Plaque	n.s.	809.252	6.81873e-05	0.00144171	0.0604449	0.981282											Same Direction
ENSG00000152520.13	PAN3	protein_coding	poly(A) specific ribonuclease subunit PAN3 [Source:HGNC Symbol;Acc:HGNC:29991]	13	Plaque vs No_Plaque	n.s.	1780.53	0.029947	0.00924268	8.99909e-05	0.00641691			Raw pvalue DEG	FDR DEG		PAN3	protein_coding	poly(A) specific ribonuclease subunit PAN3 [Source:HGNC Symbol;Acc:HGNC:29991]	13	Plaque vs No_Plaque	n.s.	1833.99	0.000136159	0.00144183	0.0126531	0.981282			Raw pvalue DEG					Validated			Same Direction
ENSG00000163539.16	CLASP2	protein_coding	cytoplasmic linker associated protein 2 [Source:HGNC Symbol;Acc:HGNC:17078]	3	Plaque vs No_Plaque	n.s.	798.02	0.0345183	0.0104997	6.51696e-05	0.00641691			Raw pvalue DEG	FDR DEG		CLASP2	protein_coding	cytoplasmic linker associated protein 2 [Source:HGNC Symbol;Acc:HGNC:17078]	3	Plaque vs No_Plaque	n.s.	796.752	4.63533e-05	0.00143942	0.368003	0.981282											Same Direction
ENSG00000163959.9	SLC51A	protein_coding	solute carrier family 51 subunit alpha [Source:HGNC Symbol;Acc:HGNC:29955]	3	Plaque vs No_Plaque	n.s.	119.558	0.0434499	0.0124797	2.73793e-05	0.00641691			Raw pvalue DEG	FDR DEG		SLC51A	protein_coding	solute carrier family 51 subunit alpha [Source:HGNC Symbol;Acc:HGNC:29955]	3	Plaque vs No_Plaque	n.s.	124.068	2.73053e-05	0.00144097	0.456432	0.981282											Same Direction
ENSG00000167548.14	KMT2D	protein_coding	lysine methyltransferase 2D [Source:HGNC Symbol;Acc:HGNC:7133]	12	Plaque vs No_Plaque	n.s.	4624	0.0333805	0.0100184	5.75058e-05	0.00641691			Raw pvalue DEG	FDR DEG		KMT2D	protein_coding	lysine methyltransferase 2D [Source:HGNC Symbol;Acc:HGNC:7133]	12	Plaque vs No_Plaque	n.s.	4889.03	-7.37178e-06	0.00143971	0.87342	0.987656											Different Direction
ENSG00000167680.15	SEMA6B	protein_coding	semaphorin 6B [Source:HGNC Symbol;Acc:HGNC:10739]	19	Plaque vs No_Plaque	n.s.	228.643	0.425829	0.129965	2.78165e-05	0.00641691	FDR and lfc DEG	Raw pvalue and lfc DEG	Raw pvalue DEG	FDR DEG	lfc DEG	SEMA6B	protein_coding	semaphorin 6B [Source:HGNC Symbol;Acc:HGNC:10739]	19	Plaque vs No_Plaque	n.s.	219.616	1.40186e-06	0.00144267	0.717653	0.985114											Same Direction
ENSG00000168758.10	SEMA4C	protein_coding	semaphorin 4C [Source:HGNC Symbol;Acc:HGNC:10731]	2	Plaque vs No_Plaque	n.s.	421.494	0.0477807	0.0140588	3.34324e-05	0.00641691			Raw pvalue DEG	FDR DEG		SEMA4C	protein_coding	semaphorin 4C [Source:HGNC Symbol;Acc:HGNC:10731]	2	Plaque vs No_Plaque	n.s.	435.167	3.74035e-05	0.00144113	0.30294	0.981282											Same Direction
ENSG00000169057.21	MECP2	protein_coding	methyl-CpG binding protein 2 [Source:HGNC Symbol;Acc:HGNC:6990]	X	Plaque vs No_Plaque	n.s.	2393.42	0.0314967	0.00961798	7.57153e-05	0.00641691			Raw pvalue DEG	FDR DEG		MECP2	protein_coding	methyl-CpG binding protein 2 [Source:HGNC Symbol;Acc:HGNC:6990]	X	Plaque vs No_Plaque	n.s.	2476.18	2.95435e-05	0.00143904	0.578444	0.981282											Same Direction
ENSG00000198231.12	DDX42	protein_coding	DEAD-box helicase 42 [Source:HGNC Symbol;Acc:HGNC:18676]	17	Plaque vs No_Plaque	n.s.	2582.16	0.039338	0.0123207	7.97727e-05	0.00641691			Raw pvalue DEG	FDR DEG		DDX42	protein_coding	DEAD-box helicase 42 [Source:HGNC Symbol;Acc:HGNC:18676]	17	Plaque vs No_Plaque	n.s.	2650.96	3.98016e-05	0.00144029	0.36719	0.981282											Same Direction
ENSG00000205659.10	LIN52	protein_coding	lin-52 DREAM MuvB core complex component [Source:HGNC Symbol;Acc:HGNC:19856]	14	Plaque vs No_Plaque	n.s.	107.862	0.0656592	0.0189801	2.48687e-05	0.00641691			Raw pvalue DEG	FDR DEG		LIN52	protein_coding	lin-52 DREAM MuvB core complex component [Source:HGNC Symbol;Acc:HGNC:19856]	14	Plaque vs No_Plaque	n.s.	108.171	4.99182e-05	0.00144219	0.0567154	0.981282											Same Direction
ENSG00000241484.9	ARHGAP8	protein_coding	Rho GTPase activating protein 8 [Source:HGNC Symbol;Acc:HGNC:677]	22	Plaque vs No_Plaque	n.s.	34.4622	0.220379	0.0630146	2.20005e-05	0.00641691	FDR and lfc DEG	Raw pvalue and lfc DEG	Raw pvalue DEG	FDR DEG	lfc DEG	ARHGAP8	protein_coding	Rho GTPase activating protein 8 [Source:HGNC Symbol;Acc:HGNC:677]	22	Plaque vs No_Plaque	n.s.	35.3311	-1.81781e-06	0.00144261	0.817203	0.986535											Different Direction
ENSG00000003509.15	NDUFAF7	protein_coding	NADH:ubiquinone oxidoreductase complex assembly factor 7 [Source:HGNC Symbol;Acc:HGNC:28816]	2	Plaque vs No_Plaque	n.s.	220.871	0.044462	0.0128758	2.986e-05	0.00661209			Raw pvalue DEG	FDR DEG		NDUFAF7	protein_coding	NADH:ubiquinone oxidoreductase complex assembly factor 7 [Source:HGNC Symbol;Acc:HGNC:28816]	2	Plaque vs No_Plaque	n.s.	225.777	2.33258e-05	0.00144061	0.558009	0.981282											Same Direction
ENSG00000100888.12	CHD8	protein_coding	chromodomain helicase DNA binding protein 8 [Source:HGNC Symbol;Acc:HGNC:20153]	14	Plaque vs No_Plaque	n.s.	2224.23	0.032757	0.0100306	7.39606e-05	0.00661209			Raw pvalue DEG	FDR DEG		CHD8	protein_coding	chromodomain helicase DNA binding protein 8 [Source:HGNC Symbol;Acc:HGNC:20153]	14	Plaque vs No_Plaque	n.s.	2252.92	3.75812e-05	0.00143949	0.451534	0.981282											Same Direction
ENSG00000264112.1	AC015813.1	lincRNA	novel transcript	17	Plaque vs No_Plaque	n.s.	781.053	0.0538191	0.0169887	7.28748e-05	0.00661209			Raw pvalue DEG	FDR DEG		AC015813.1	lincRNA	novel transcript	17	Plaque vs No_Plaque	n.s.	776.544	1.88731e-05	0.00144126	0.567282	0.981282											Same Direction
ENSG00000158473.6	CD1D	protein_coding	CD1d molecule [Source:HGNC Symbol;Acc:HGNC:1637]	1	Plaque vs No_Plaque	n.s.	931.182	0.0692127	0.022872	9.95717e-05	0.00662257			Raw pvalue DEG	FDR DEG		CD1D	protein_coding	CD1d molecule [Source:HGNC Symbol;Acc:HGNC:1637]	1	Plaque vs No_Plaque	n.s.	981.029	-1.1612e-05	0.00144197	0.614506	0.981282											Different Direction
ENSG00000038219.12	BOD1L1	protein_coding	biorientation of chromosomes in cell division 1 like 1 [Source:HGNC Symbol;Acc:HGNC:31792]	4	Plaque vs No_Plaque	n.s.	3204.79	0.042557	0.013887	0.00011571	0.00711067			Raw pvalue DEG	FDR DEG		BOD1L1	protein_coding	biorientation of chromosomes in cell division 1 like 1 [Source:HGNC Symbol;Acc:HGNC:31792]	4	Plaque vs No_Plaque	n.s.	3408.45	3.32821e-05	0.0014413	0.326584	0.981282											Same Direction
ENSG00000073417.14	PDE8A	protein_coding	phosphodiesterase 8A [Source:HGNC Symbol;Acc:HGNC:8793]	15	Plaque vs No_Plaque	n.s.	430.343	0.0410494	0.0127043	6.84001e-05	0.00711067			Raw pvalue DEG	FDR DEG		PDE8A	protein_coding	phosphodiesterase 8A [Source:HGNC Symbol;Acc:HGNC:8793]	15	Plaque vs No_Plaque	n.s.	435.556	5.48308e-05	0.00144109	0.163679	0.981282											Same Direction
ENSG00000136104.19	RNASEH2B	protein_coding	ribonuclease H2 subunit B [Source:HGNC Symbol;Acc:HGNC:25671]	13	Plaque vs No_Plaque	n.s.	1019.39	0.0350011	0.0109397	8.7592e-05	0.00711067			Raw pvalue DEG	FDR DEG		RNASEH2B	protein_coding	ribonuclease H2 subunit B [Source:HGNC Symbol;Acc:HGNC:25671]	13	Plaque vs No_Plaque	n.s.	1044.33	6.77458e-05	0.00144036	0.155473	0.981282											Same Direction
ENSG00000140526.17	ABHD2	protein_coding	abhydrolase domain containing 2, acylglycerol lipase [Source:HGNC Symbol;Acc:HGNC:18717]	15	Plaque vs No_Plaque	n.s.	2361.77	0.056677	0.0187007	0.000110501	0.00711067			Raw pvalue DEG	FDR DEG		ABHD2	protein_coding	abhydrolase domain containing 2, acylglycerol lipase [Source:HGNC Symbol;Acc:HGNC:18717]	15	Plaque vs No_Plaque	n.s.	2635.15	-1.3627e-05	0.00144185	0.583252	0.981282											Different Direction
ENSG00000170260.8	ZNF212	protein_coding	zinc finger protein 212 [Source:HGNC Symbol;Acc:HGNC:13004]	7	Plaque vs No_Plaque	n.s.	215.072	0.044359	0.0129998	3.49339e-05	0.00711067			Raw pvalue DEG	FDR DEG		ZNF212	protein_coding	zinc finger protein 212 [Source:HGNC Symbol;Acc:HGNC:13004]	7	Plaque vs No_Plaque	n.s.	215.193	-1.12024e-05	0.00144045	0.781997	0.986281											Different Direction
ENSG00000171522.5	PTGER4	protein_coding	prostaglandin E receptor 4 [Source:HGNC Symbol;Acc:HGNC:9596]	5	Plaque vs No_Plaque	n.s.	1159.76	-0.0401913	0.0128346	9.32719e-05	0.00711067			Raw pvalue DEG	FDR DEG		PTGER4	protein_coding	prostaglandin E receptor 4 [Source:HGNC Symbol;Acc:HGNC:9596]	5	Plaque vs No_Plaque	n.s.	1125.35	-4.14614e-05	0.00144047	0.329515	0.981282											Same Direction
ENSG00000177125.5	ZBTB34	protein_coding	zinc finger and BTB domain containing 34 [Source:HGNC Symbol;Acc:HGNC:31446]	9	Plaque vs No_Plaque	n.s.	843.639	0.0409368	0.0132541	0.000110303	0.00711067			Raw pvalue DEG	FDR DEG		ZBTB34	protein_coding	zinc finger and BTB domain containing 34 [Source:HGNC Symbol;Acc:HGNC:31446]	9	Plaque vs No_Plaque	n.s.	894.026	-1.79806e-05	0.00144067	0.640201	0.983389											Different Direction
ENSG00000169203.16	NPIPB12	protein_coding	nuclear pore complex interacting protein family member B12 [Source:HGNC Symbol;Acc:HGNC:37491]	16	Plaque vs No_Plaque	n.s.	36.3179	0.0778706	0.0235338	3.82473e-05	0.00712174			Raw pvalue DEG	FDR DEG		NPIPB12	protein_coding	nuclear pore complex interacting protein family member B12 [Source:HGNC Symbol;Acc:HGNC:37491]	16	Plaque vs No_Plaque	n.s.	38.1818	2.6643e-05	0.00144209	0.245752	0.981282											Same Direction
ENSG00000173575.20	CHD2	protein_coding	chromodomain helicase DNA binding protein 2 [Source:HGNC Symbol;Acc:HGNC:1917]	15	Plaque vs No_Plaque	n.s.	8120.23	0.0460119	0.0151502	0.00011899	0.00712174			Raw pvalue DEG	FDR DEG		CHD2	protein_coding	chromodomain helicase DNA binding protein 2 [Source:HGNC Symbol;Acc:HGNC:1917]	15	Plaque vs No_Plaque	n.s.	8272.24	3.33765e-05	0.00144114	0.304811	0.981282											Same Direction
ENSG00000155876.5	RRAGA	protein_coding	Ras related GTP binding A [Source:HGNC Symbol;Acc:HGNC:16963]	9	Plaque vs No_Plaque	n.s.	215.689	-0.0502131	0.0150255	3.91254e-05	0.0072043			Raw pvalue DEG	FDR DEG		RRAGA	protein_coding	Ras related GTP binding A [Source:HGNC Symbol;Acc:HGNC:16963]	9	Plaque vs No_Plaque	n.s.	218.636	-4.46602e-05	0.00144157	0.170766	0.981282											Same Direction
ENSG00000109618.11	SEPSECS	protein_coding	Sep (O-phosphoserine) tRNA:Sec (selenocysteine) tRNA synthase [Source:HGNC Symbol;Acc:HGNC:30605]	4	Plaque vs No_Plaque	n.s.	658.025	0.0456451	0.0143532	7.65417e-05	0.00732074			Raw pvalue DEG	FDR DEG		SEPSECS	protein_coding	Sep (O-phosphoserine) tRNA:Sec (selenocysteine) tRNA synthase [Source:HGNC Symbol;Acc:HGNC:30605]	4	Plaque vs No_Plaque	n.s.	653.721	2.55245e-05	0.00144063	0.521283	0.981282											Same Direction
ENSG00000137337.14	MDC1	protein_coding	mediator of DNA damage checkpoint 1 [Source:HGNC Symbol;Acc:HGNC:21163]	6	Plaque vs No_Plaque	n.s.	562.63	0.044562	0.0135565	5.2438e-05	0.00761749			Raw pvalue DEG	FDR DEG		MDC1	protein_coding	mediator of DNA damage checkpoint 1 [Source:HGNC Symbol;Acc:HGNC:21163]	6	Plaque vs No_Plaque	n.s.	572.19	2.84751e-05	0.00144094	0.443361	0.981282											Same Direction
ENSG00000111707.11	SUDS3	protein_coding	SDS3 homolog, SIN3A corepressor complex component [Source:HGNC Symbol;Acc:HGNC:29545]	12	Plaque vs No_Plaque	n.s.	732.764	0.0351475	0.011166	0.00010123	0.00768762			Raw pvalue DEG	FDR DEG		SUDS3	protein_coding	SDS3 homolog, SIN3A corepressor complex component [Source:HGNC Symbol;Acc:HGNC:29545]	12	Plaque vs No_Plaque	n.s.	766.064	-1.7531e-05	0.00144025	0.679202	0.985114											Different Direction
ENSG00000109189.12	USP46	protein_coding	ubiquitin specific peptidase 46 [Source:HGNC Symbol;Acc:HGNC:20075]	4	Plaque vs No_Plaque	n.s.	344.137	0.0525625	0.0159069	4.41648e-05	0.00800591			Raw pvalue DEG	FDR DEG		USP46	protein_coding	ubiquitin specific peptidase 46 [Source:HGNC Symbol;Acc:HGNC:20075]	4	Plaque vs No_Plaque	n.s.	339.562	3.22024e-05	0.00144147	0.316555	0.981282											Same Direction
ENSG00000145907.14	G3BP1	protein_coding	G3BP stress granule assembly factor 1 [Source:HGNC Symbol;Acc:HGNC:30292]	5	Plaque vs No_Plaque	n.s.	2243.33	0.0391347	0.0125978	0.000108822	0.00800591			Raw pvalue DEG	FDR DEG		G3BP1	protein_coding	G3BP stress granule assembly factor 1 [Source:HGNC Symbol;Acc:HGNC:30292]	5	Plaque vs No_Plaque	n.s.	2246.21	6.85226e-05	0.00144085	0.120097	0.981282											Same Direction
ENSG00000204138.12	PHACTR4	protein_coding	phosphatase and actin regulator 4 [Source:HGNC Symbol;Acc:HGNC:25793]	1	Plaque vs No_Plaque	n.s.	646.204	0.0352146	0.0110365	8.85884e-05	0.00800591			Raw pvalue DEG	FDR DEG		PHACTR4	protein_coding	phosphatase and actin regulator 4 [Source:HGNC Symbol;Acc:HGNC:25793]	1	Plaque vs No_Plaque	n.s.	652.784	3.88209e-05	0.00144034	0.373424	0.981282											Same Direction
ENSG00000065665.20	SEC61A2	protein_coding	SEC61 translocon subunit alpha 2 [Source:HGNC Symbol;Acc:HGNC:17702]	10	Plaque vs No_Plaque	n.s.	184.902	0.0415894	0.0124505	4.65876e-05	0.00862903			Raw pvalue DEG	FDR DEG		SEC61A2	protein_coding	SEC61 translocon subunit alpha 2 [Source:HGNC Symbol;Acc:HGNC:17702]	10	Plaque vs No_Plaque	n.s.	190.488	1.28438e-05	0.00144079	0.732307	0.985114											Same Direction
ENSG00000100991.11	TRPC4AP	protein_coding	transient receptor potential cation channel subfamily C member 4 associated protein [Source:HGNC Symbol;Acc:HGNC:16181]	20	Plaque vs No_Plaque	n.s.	2230.76	0.0321163	0.0106042	0.00016552	0.00862903			Raw pvalue DEG	FDR DEG		TRPC4AP	protein_coding	transient receptor potential cation channel subfamily C member 4 associated protein [Source:HGNC Symbol;Acc:HGNC:16181]	20	Plaque vs No_Plaque	n.s.	2316.46	-5.95081e-06	0.00143959	0.899727	0.990662											Different Direction
ENSG00000140829.11	DHX38	protein_coding	DEAH-box helicase 38 [Source:HGNC Symbol;Acc:HGNC:17211]	16	Plaque vs No_Plaque	n.s.	1265.27	0.0269127	0.00844172	0.000121442	0.00862903			Raw pvalue DEG	FDR DEG		DHX38	protein_coding	DEAH-box helicase 38 [Source:HGNC Symbol;Acc:HGNC:17211]	16	Plaque vs No_Plaque	n.s.	1266.2	4.95677e-05	0.00143831	0.4027	0.981282											Same Direction
ENSG00000167202.11	TBC1D2B	protein_coding	TBC1 domain family member 2B [Source:HGNC Symbol;Acc:HGNC:29183]	15	Plaque vs No_Plaque	n.s.	1709.43	0.035661	0.0119063	0.000161156	0.00862903			Raw pvalue DEG	FDR DEG		TBC1D2B	protein_coding	TBC1 domain family member 2B [Source:HGNC Symbol;Acc:HGNC:29183]	15	Plaque vs No_Plaque	n.s.	1766.8	-2.20847e-05	0.00144039	0.594047	0.981282											Different Direction
ENSG00000169991.10	IFFO2	protein_coding	intermediate filament family orphan 2 [Source:HGNC Symbol;Acc:HGNC:27006]	1	Plaque vs No_Plaque	n.s.	723.396	-0.100656	0.0345731	0.000117324	0.00862903			Raw pvalue DEG	FDR DEG		IFFO2	protein_coding	intermediate filament family orphan 2 [Source:HGNC Symbol;Acc:HGNC:27006]	1	Plaque vs No_Plaque	n.s.	621.375	-4.72908e-06	0.00144226	0.790482	0.986281											Same Direction
ENSG00000187231.13	SESTD1	protein_coding	SEC14 and spectrin domain containing 1 [Source:HGNC Symbol;Acc:HGNC:18379]	2	Plaque vs No_Plaque	n.s.	722.915	0.0432966	0.0147352	0.000167039	0.00862903			Raw pvalue DEG	FDR DEG		SESTD1	protein_coding	SEC14 and spectrin domain containing 1 [Source:HGNC Symbol;Acc:HGNC:18379]	2	Plaque vs No_Plaque	n.s.	740.111	7.60421e-05	0.00144196	0.0318087	0.981282			Raw pvalue DEG					Validated			Same Direction
ENSG00000188761.11	BCL2L15	protein_coding	BCL2 like 15 [Source:HGNC Symbol;Acc:HGNC:33624]	1	Plaque vs No_Plaque	n.s.	17.1155	0.0808945	0.0233041	2.09719e-05	0.00862903			Raw pvalue DEG	FDR DEG		BCL2L15	protein_coding	BCL2 like 15 [Source:HGNC Symbol;Acc:HGNC:33624]	1	Plaque vs No_Plaque	n.s.	18.111	-1.76216e-06	0.00144208	0.933873	0.993944											Different Direction
ENSG00000144840.8	RABL3	protein_coding	RAB, member of RAS oncogene family like 3 [Source:HGNC Symbol;Acc:HGNC:18072]	3	Plaque vs No_Plaque	n.s.	331.194	0.05227	0.0158572	4.84615e-05	0.00877746			Raw pvalue DEG	FDR DEG		RABL3	protein_coding	RAB, member of RAS oncogene family like 3 [Source:HGNC Symbol;Acc:HGNC:18072]	3	Plaque vs No_Plaque	n.s.	327.152	5.43233e-05	0.00144166	0.106062	0.981282											Same Direction
ENSG00000284642.1	AL139424.2	lincRNA	novel transcript	1	Plaque vs No_Plaque	n.s.	18.7859	0.0845175	0.0245929	2.33984e-05	0.00877746			Raw pvalue DEG	FDR DEG		AL139424.2	lincRNA	novel transcript	1	Plaque vs No_Plaque	n.s.	19.4317	3.41951e-05	0.00144226	0.111305	0.981282											Same Direction
ENSG00000183779.6	ZNF703	protein_coding	zinc finger protein 703 [Source:HGNC Symbol;Acc:HGNC:25883]	8	Plaque vs No_Plaque	n.s.	341.541	-0.0774523	0.0242929	5.40483e-05	0.00879701			Raw pvalue DEG	FDR DEG		ZNF703	protein_coding	zinc finger protein 703 [Source:HGNC Symbol;Acc:HGNC:25883]	8	Plaque vs No_Plaque	n.s.	324.314	1.28291e-05	0.001442	0.574516	0.981282											Different Direction
ENSG00000172115.8	CYCS	protein_coding	cytochrome c, somatic [Source:HGNC Symbol;Acc:HGNC:19986]	7	Plaque vs No_Plaque	n.s.	452.942	-0.0589771	0.0196419	0.00011099	0.00896869			Raw pvalue DEG	FDR DEG		CYCS	protein_coding	cytochrome c, somatic [Source:HGNC Symbol;Acc:HGNC:19986]	7	Plaque vs No_Plaque	n.s.	420.169	3.56329e-05	0.00144125	0.304569	0.981282											Different Direction
ENSG00000183918.15	SH2D1A	protein_coding	SH2 domain containing 1A [Source:HGNC Symbol;Acc:HGNC:10820]	X	Plaque vs No_Plaque	n.s.	690.146	0.0688477	0.023804	0.000152454	0.00910334			Raw pvalue DEG	FDR DEG		SH2D1A	protein_coding	SH2 domain containing 1A [Source:HGNC Symbol;Acc:HGNC:10820]	X	Plaque vs No_Plaque	n.s.	697.92	2.94864e-06	0.0014421	0.886369	0.989841											Same Direction
ENSG00000157764.12	BRAF	protein_coding	B-Raf proto-oncogene, serine/threonine kinase [Source:HGNC Symbol;Acc:HGNC:1097]	7	Plaque vs No_Plaque	n.s.	992.333	0.0336221	0.0110771	0.000155072	0.00917472			Raw pvalue DEG	FDR DEG		BRAF	protein_coding	B-Raf proto-oncogene, serine/threonine kinase [Source:HGNC Symbol;Acc:HGNC:1097]	7	Plaque vs No_Plaque	n.s.	1014.48	1.73579e-05	0.00143967	0.712984	0.985114											Same Direction
ENSG00000065243.19	PKN2	protein_coding	protein kinase N2 [Source:HGNC Symbol;Acc:HGNC:9406]	1	Plaque vs No_Plaque	n.s.	1900.66	0.0341165	0.0114938	0.000186941	0.00920984			Raw pvalue DEG	FDR DEG		PKN2	protein_coding	protein kinase N2 [Source:HGNC Symbol;Acc:HGNC:9406]	1	Plaque vs No_Plaque	n.s.	2020.68	5.02689e-05	0.00144086	0.215568	0.981282											Same Direction
ENSG00000101152.10	DNAJC5	protein_coding	DnaJ heat shock protein family (Hsp40) member C5 [Source:HGNC Symbol;Acc:HGNC:16235]	20	Plaque vs No_Plaque	n.s.	1492.89	0.0548212	0.01857	0.000138477	0.00932184			Raw pvalue DEG	FDR DEG		DNAJC5	protein_coding	DnaJ heat shock protein family (Hsp40) member C5 [Source:HGNC Symbol;Acc:HGNC:16235]	20	Plaque vs No_Plaque	n.s.	1665.84	-9.47136e-06	0.00144154	0.743482	0.985341											Different Direction
ENSG00000197121.14	PGAP1	protein_coding	post-GPI attachment to proteins inositol deacylase 1 [Source:HGNC Symbol;Acc:HGNC:25712]	2	Plaque vs No_Plaque	n.s.	295.493	0.0602507	0.0188518	6.06343e-05	0.00934027			Raw pvalue DEG	FDR DEG		PGAP1	protein_coding	post-GPI attachment to proteins inositol deacylase 1 [Source:HGNC Symbol;Acc:HGNC:25712]	2	Plaque vs No_Plaque	n.s.	300.324	3.57526e-05	0.0014419	0.190155	0.981282											Same Direction
ENSG00000120685.19	PROSER1	protein_coding	proline and serine rich 1 [Source:HGNC Symbol;Acc:HGNC:20291]	13	Plaque vs No_Plaque	n.s.	1188.54	0.0428191	0.0145406	0.000165471	0.00952043			Raw pvalue DEG	FDR DEG		PROSER1	protein_coding	proline and serine rich 1 [Source:HGNC Symbol;Acc:HGNC:20291]	13	Plaque vs No_Plaque	n.s.	1174.09	3.90236e-05	0.00144103	0.296994	0.981282											Same Direction
ENSG00000188211.8	NCR3LG1	protein_coding	natural killer cell cytotoxicity receptor 3 ligand 1 [Source:HGNC Symbol;Acc:HGNC:42400]	11	Plaque vs No_Plaque	n.s.	185.632	0.0589503	0.0183052	5.72805e-05	0.00955573			Raw pvalue DEG	FDR DEG		NCR3LG1	protein_coding	natural killer cell cytotoxicity receptor 3 ligand 1 [Source:HGNC Symbol;Acc:HGNC:42400]	11	Plaque vs No_Plaque	n.s.	181.891	1.98694e-05	0.00144168	0.478141	0.981282											Same Direction
ENSG00000138767.12	CNOT6L	protein_coding	CCR4-NOT transcription complex subunit 6 like [Source:HGNC Symbol;Acc:HGNC:18042]	4	Plaque vs No_Plaque	n.s.	3606.34	0.0621873	0.021318	0.000152402	0.00981698			Raw pvalue DEG	FDR DEG		CNOT6L	protein_coding	CCR4-NOT transcription complex subunit 6 like [Source:HGNC Symbol;Acc:HGNC:18042]	4	Plaque vs No_Plaque	n.s.	3709.24	1.75171e-05	0.00144172	0.518936	0.981282											Same Direction
ENSG00000217128.11	FNIP1	protein_coding	folliculin interacting protein 1 [Source:HGNC Symbol;Acc:HGNC:29418]	5	Plaque vs No_Plaque	n.s.	566.145	0.0478403	0.0159103	0.000130489	0.00981698			Raw pvalue DEG	FDR DEG		FNIP1	protein_coding	folliculin interacting protein 1 [Source:HGNC Symbol;Acc:HGNC:29418]	5	Plaque vs No_Plaque	n.s.	596.962	2.9741e-05	0.00144144	0.349507	0.981282											Same Direction
ENSG00000107643.15	MAPK8	protein_coding	mitogen-activated protein kinase 8 [Source:HGNC Symbol;Acc:HGNC:6881]	10	Plaque vs No_Plaque	n.s.	647.013	0.0363797	0.0118939	0.000133818	0.00988913			Raw pvalue DEG	FDR DEG		MAPK8	protein_coding	mitogen-activated protein kinase 8 [Source:HGNC Symbol;Acc:HGNC:6881]	10	Plaque vs No_Plaque	n.s.	656.861	7.11038e-05	0.00144049	0.133065	0.981282											Same Direction
ENSG00000169021.5	UQCRFS1	protein_coding	ubiquinol-cytochrome c reductase, Rieske iron-sulfur polypeptide 1 [Source:HGNC Symbol;Acc:HGNC:12587]	19	Plaque vs No_Plaque	n.s.	427.419	-0.0420852	0.0140705	0.000136082	0.0100373			Raw pvalue DEG	FDR DEG		UQCRFS1	protein_coding	ubiquinol-cytochrome c reductase, Rieske iron-sulfur polypeptide 1 [Source:HGNC Symbol;Acc:HGNC:12587]	19	Plaque vs No_Plaque	n.s.	426.99	-9.27718e-06	0.00144097	0.792664	0.986281											Same Direction
ENSG00000011405.13	PIK3C2A	protein_coding	phosphatidylinositol-4-phosphate 3-kinase catalytic subunit type 2 alpha [Source:HGNC Symbol;Acc:HGNC:8971]	11	Plaque vs No_Plaque	n.s.	838.833	0.0352929	0.0118333	0.000173725	0.0103105			Raw pvalue DEG	FDR DEG		PIK3C2A	protein_coding	phosphatidylinositol-4-phosphate 3-kinase catalytic subunit type 2 alpha [Source:HGNC Symbol;Acc:HGNC:8971]	11	Plaque vs No_Plaque	n.s.	850.346	5.55151e-05	0.00144054	0.208421	0.981282											Same Direction
ENSG00000122224.17	LY9	protein_coding	lymphocyte antigen 9 [Source:HGNC Symbol;Acc:HGNC:6730]	1	Plaque vs No_Plaque	n.s.	330.302	-0.0400408	0.0125376	7.48143e-05	0.010547			Raw pvalue DEG	FDR DEG		LY9	protein_coding	lymphocyte antigen 9 [Source:HGNC Symbol;Acc:HGNC:6730]	1	Plaque vs No_Plaque	n.s.	331.4	-6.3959e-05	0.00144077	0.1429	0.981282											Same Direction
ENSG00000160741.16	CRTC2	protein_coding	CREB regulated transcription coactivator 2 [Source:HGNC Symbol;Acc:HGNC:27301]	1	Plaque vs No_Plaque	n.s.	1957.66	0.0448496	0.0153727	0.00017255	0.0106555			Raw pvalue DEG	FDR DEG		CRTC2	protein_coding	CREB regulated transcription coactivator 2 [Source:HGNC Symbol;Acc:HGNC:27301]	1	Plaque vs No_Plaque	n.s.	2023.9	1.56821e-05	0.00144106	0.651874	0.983389											Same Direction
ENSG00000140992.18	PDPK1	protein_coding	3-phosphoinositide dependent protein kinase 1 [Source:HGNC Symbol;Acc:HGNC:8816]	16	Plaque vs No_Plaque	n.s.	893.71	0.0293333	0.00968901	0.000186009	0.0107681			Raw pvalue DEG	FDR DEG		PDPK1	protein_coding	3-phosphoinositide dependent protein kinase 1 [Source:HGNC Symbol;Acc:HGNC:8816]	16	Plaque vs No_Plaque	n.s.	944.053	-2.22103e-05	0.00143883	0.676526	0.985114											Different Direction
ENSG00000109133.12	TMEM33	protein_coding	transmembrane protein 33 [Source:HGNC Symbol;Acc:HGNC:25541]	4	Plaque vs No_Plaque	n.s.	1004.88	0.0383868	0.0132062	0.00020615	0.0108085			Raw pvalue DEG	FDR DEG		TMEM33	protein_coding	transmembrane protein 33 [Source:HGNC Symbol;Acc:HGNC:25541]	4	Plaque vs No_Plaque	n.s.	1031.29	3.65624e-05	0.00144099	0.327257	0.981282											Same Direction
ENSG00000134900.11	TPP2	protein_coding	tripeptidyl peptidase 2 [Source:HGNC Symbol;Acc:HGNC:12016]	13	Plaque vs No_Plaque	n.s.	3246.74	0.0407768	0.0140772	0.000200601	0.0112076			Raw pvalue DEG	FDR DEG		TPP2	protein_coding	tripeptidyl peptidase 2 [Source:HGNC Symbol;Acc:HGNC:12016]	13	Plaque vs No_Plaque	n.s.	3234.27	3.58137e-05	0.00144118	0.315752	0.981282											Same Direction
ENSG00000157625.15	TAB3	protein_coding	TGF-beta activated kinase 1 (MAP3K7) binding protein 3 [Source:HGNC Symbol;Acc:HGNC:30681]	X	Plaque vs No_Plaque	n.s.	820.208	0.0259806	0.00851378	0.000199125	0.0112076			Raw pvalue DEG	FDR DEG		TAB3	protein_coding	TGF-beta activated kinase 1 (MAP3K7) binding protein 3 [Source:HGNC Symbol;Acc:HGNC:30681]	X	Plaque vs No_Plaque	n.s.	844.255	0.000105283	0.00144007	0.0677917	0.981282											Same Direction
ENSG00000158122.11	AAED1	protein_coding	peroxiredoxin like 2C [Source:HGNC Symbol;Acc:HGNC:16881]	9	Plaque vs No_Plaque	n.s.	199.826	-0.0721172	0.0227082	5.71316e-05	0.0112076			Raw pvalue DEG	FDR DEG		AAED1	protein_coding	peroxiredoxin like 2C [Source:HGNC Symbol;Acc:HGNC:16881]	9	Plaque vs No_Plaque	n.s.	179.794	-8.13771e-06	0.00144182	0.749137	0.985397											Same Direction
ENSG00000166887.15	VPS39	protein_coding	VPS39 subunit of HOPS complex [Source:HGNC Symbol;Acc:HGNC:20593]	15	Plaque vs No_Plaque	n.s.	2049.62	0.024441	0.00792393	0.000198303	0.0112076			Raw pvalue DEG	FDR DEG		VPS39	protein_coding	VPS39 subunit of HOPS complex [Source:HGNC Symbol;Acc:HGNC:20593]	15	Plaque vs No_Plaque	n.s.	2125.56	2.88647e-05	0.00143654	0.668834	0.985114											Same Direction
ENSG00000086666.18	ZFAND6	protein_coding	zinc finger AN1-type containing 6 [Source:HGNC Symbol;Acc:HGNC:30164]	15	Plaque vs No_Plaque	n.s.	789.732	0.0371391	0.0132443	0.000273292	0.0112579			Raw pvalue DEG	FDR DEG		ZFAND6	protein_coding	zinc finger AN1-type containing 6 [Source:HGNC Symbol;Acc:HGNC:30164]	15	Plaque vs No_Plaque	n.s.	799.007	6.77641e-05	0.00144112	0.1015	0.981282											Same Direction
ENSG00000110619.17	CARS	protein_coding	cysteinyl-tRNA synthetase 1 [Source:HGNC Symbol;Acc:HGNC:1493]	11	Plaque vs No_Plaque	n.s.	832.124	0.0333256	0.0114559	0.000223165	0.0112579			Raw pvalue DEG	FDR DEG		CARS	protein_coding	cysteinyl-tRNA synthetase 1 [Source:HGNC Symbol;Acc:HGNC:1493]	11	Plaque vs No_Plaque	n.s.	867.122	-4.35981e-05	0.00144017	0.336503	0.981282											Different Direction
ENSG00000123595.7	RAB9A	protein_coding	RAB9A, member RAS oncogene family [Source:HGNC Symbol;Acc:HGNC:9792]	X	Plaque vs No_Plaque	n.s.	245.945	-0.0451258	0.0144167	8.8313e-05	0.0112579			Raw pvalue DEG	FDR DEG		RAB9A	protein_coding	RAB9A, member RAS oncogene family [Source:HGNC Symbol;Acc:HGNC:9792]	X	Plaque vs No_Plaque	n.s.	238.497	-2.92775e-05	0.0014411	0.408855	0.981282											Same Direction
ENSG00000125844.15	RRBP1	protein_coding	ribosome binding protein 1 [Source:HGNC Symbol;Acc:HGNC:10448]	20	Plaque vs No_Plaque	n.s.	1429.52	0.0393661	0.0136431	0.000201167	0.0113489			Raw pvalue DEG	FDR DEG		RRBP1	protein_coding	ribosome binding protein 1 [Source:HGNC Symbol;Acc:HGNC:10448]	20	Plaque vs No_Plaque	n.s.	1460.21	2.5369e-05	0.00144077	0.508373	0.981282											Same Direction
ENSG00000146830.9	GIGYF1	protein_coding	GRB10 interacting GYF protein 1 [Source:HGNC Symbol;Acc:HGNC:9126]	7	Plaque vs No_Plaque	n.s.	2211.02	0.0295412	0.0102305	0.000275444	0.0113489			Raw pvalue DEG	FDR DEG		GIGYF1	protein_coding	GRB10 interacting GYF protein 1 [Source:HGNC Symbol;Acc:HGNC:9126]	7	Plaque vs No_Plaque	n.s.	2309.79	-2.68958e-05	0.00143918	0.598696	0.981282											Different Direction
ENSG00000172775.16	FAM192A	protein_coding	proteasome activator subunit 3 interacting protein 1 [Source:HGNC Symbol;Acc:HGNC:29856]	16	Plaque vs No_Plaque	n.s.	1137.3	0.024553	0.00811113	0.000232163	0.0113489			Raw pvalue DEG	FDR DEG		FAM192A	protein_coding	proteasome activator subunit 3 interacting protein 1 [Source:HGNC Symbol;Acc:HGNC:29856]	16	Plaque vs No_Plaque	n.s.	1182.92	0.000114085	0.00143974	0.0642852	0.981282											Same Direction
ENSG00000095261.13	PSMD5	protein_coding	proteasome 26S subunit, non-ATPase 5 [Source:HGNC Symbol;Acc:HGNC:9563]	9	Plaque vs No_Plaque	n.s.	409.593	0.0361404	0.0121875	0.000177005	0.0114968			Raw pvalue DEG	FDR DEG		PSMD5	protein_coding	proteasome 26S subunit, non-ATPase 5 [Source:HGNC Symbol;Acc:HGNC:9563]	9	Plaque vs No_Plaque	n.s.	411.443	3.18845e-05	0.0014407	0.421626	0.981282											Same Direction
ENSG00000120314.18	WDR55	protein_coding	WD repeat domain 55 [Source:HGNC Symbol;Acc:HGNC:25971]	5	Plaque vs No_Plaque	n.s.	640.885	0.0401122	0.0130442	0.000116578	0.0115408			Raw pvalue DEG	FDR DEG		WDR55	protein_coding	WD repeat domain 55 [Source:HGNC Symbol;Acc:HGNC:25971]	5	Plaque vs No_Plaque	n.s.	652.624	-5.63468e-06	0.00144033	0.891552	0.98996											Different Direction
ENSG00000160785.13	SLC25A44	protein_coding	solute carrier family 25 member 44 [Source:HGNC Symbol;Acc:HGNC:29036]	1	Plaque vs No_Plaque	n.s.	641.037	0.0349701	0.0117731	0.000182026	0.0116491			Raw pvalue DEG	FDR DEG		SLC25A44	protein_coding	solute carrier family 25 member 44 [Source:HGNC Symbol;Acc:HGNC:29036]	1	Plaque vs No_Plaque	n.s.	678.154	-4.19745e-05	0.00144069	0.302001	0.981282											Different Direction
ENSG00000126883.16	NUP214	protein_coding	nucleoporin 214 [Source:HGNC Symbol;Acc:HGNC:8064]	9	Plaque vs No_Plaque	n.s.	1012.95	0.0240888	0.00800499	0.000250997	0.0116546			Raw pvalue DEG	FDR DEG		NUP214	protein_coding	nucleoporin 214 [Source:HGNC Symbol;Acc:HGNC:8064]	9	Plaque vs No_Plaque	n.s.	1042.45	-2.71962e-05	0.00143704	0.671425	0.985114											Different Direction
ENSG00000144357.16	UBR3	protein_coding	ubiquitin protein ligase E3 component n-recognin 3 [Source:HGNC Symbol;Acc:HGNC:30467]	2	Plaque vs No_Plaque	n.s.	855.827	0.0376148	0.0132591	0.000255082	0.0116546			Raw pvalue DEG	FDR DEG		UBR3	protein_coding	ubiquitin protein ligase E3 component n-recognin 3 [Source:HGNC Symbol;Acc:HGNC:30467]	2	Plaque vs No_Plaque	n.s.	854.724	4.63722e-05	0.00144072	0.262142	0.981282											Same Direction
ENSG00000149782.11	PLCB3	protein_coding	phospholipase C beta 3 [Source:HGNC Symbol;Acc:HGNC:9056]	11	Plaque vs No_Plaque	n.s.	246.355	0.0540262	0.0177368	9.85165e-05	0.0116546			Raw pvalue DEG	FDR DEG		PLCB3	protein_coding	phospholipase C beta 3 [Source:HGNC Symbol;Acc:HGNC:9056]	11	Plaque vs No_Plaque	n.s.	259.133	3.26107e-05	0.00144171	0.260026	0.981282											Same Direction
ENSG00000151806.13	GUF1	protein_coding	GTP binding elongation factor GUF1 [Source:HGNC Symbol;Acc:HGNC:25799]	4	Plaque vs No_Plaque	n.s.	470.652	0.0328917	0.0110542	0.000187413	0.0116546			Raw pvalue DEG	FDR DEG		GUF1	protein_coding	GTP binding elongation factor GUF1 [Source:HGNC Symbol;Acc:HGNC:25799]	4	Plaque vs No_Plaque	n.s.	476.151	6.54589e-05	0.00144036	0.16763	0.981282											Same Direction
ENSG00000173889.15	PHC3	protein_coding	polyhomeotic homolog 3 [Source:HGNC Symbol;Acc:HGNC:15682]	3	Plaque vs No_Plaque	n.s.	3473.87	0.0340044	0.0117318	0.000231777	0.0116546			Raw pvalue DEG	FDR DEG		PHC3	protein_coding	polyhomeotic homolog 3 [Source:HGNC Symbol;Acc:HGNC:15682]	3	Plaque vs No_Plaque	n.s.	3492.54	7.28237e-05	0.00144088	0.104626	0.981282											Same Direction
ENSG00000240053.8	LY6G5B	protein_coding	lymphocyte antigen 6 family member G5B [Source:HGNC Symbol;Acc:HGNC:13931]	6	Plaque vs No_Plaque	n.s.	149.281	0.0361748	0.0115019	9.74809e-05	0.0116546			Raw pvalue DEG	FDR DEG		LY6G5B	protein_coding	lymphocyte antigen 6 family member G5B [Source:HGNC Symbol;Acc:HGNC:13931]	6	Plaque vs No_Plaque	n.s.	153.162	6.66046e-05	0.00144091	0.121055	0.981282											Same Direction
ENSG00000241343.9	RPL36A	protein_coding	ribosomal protein L36a [Source:HGNC Symbol;Acc:HGNC:10359]	X	Plaque vs No_Plaque	n.s.	253.309	0.0450903	0.0145313	9.56914e-05	0.0116546			Raw pvalue DEG	FDR DEG		RPL36A	protein_coding	ribosomal protein L36a [Source:HGNC Symbol;Acc:HGNC:10359]	X	Plaque vs No_Plaque	n.s.	248.084	6.87025e-05	0.00144181	0.0513093	0.981282											Same Direction
ENSG00000198399.14	ITSN2	protein_coding	intersectin 2 [Source:HGNC Symbol;Acc:HGNC:6184]	2	Plaque vs No_Plaque	n.s.	3313.37	0.0304543	0.0107282	0.000314047	0.0118188			Raw pvalue DEG	FDR DEG		ITSN2	protein_coding	intersectin 2 [Source:HGNC Symbol;Acc:HGNC:6184]	2	Plaque vs No_Plaque	n.s.	3380.59	8.92385e-05	0.00144082	0.0659928	0.981282											Same Direction
ENSG00000058063.15	ATP11B	protein_coding	ATPase phospholipid transporting 11B (putative) [Source:HGNC Symbol;Acc:HGNC:13553]	3	Plaque vs No_Plaque	n.s.	3210.53	0.042534	0.0156347	0.000325104	0.0119121			Raw pvalue DEG	FDR DEG		ATP11B	protein_coding	ATPase phospholipid transporting 11B (putative) [Source:HGNC Symbol;Acc:HGNC:13553]	3	Plaque vs No_Plaque	n.s.	3326.86	9.256e-07	0.00144119	0.978347	0.996844											Same Direction
ENSG00000168214.20	RBPJ	protein_coding	recombination signal binding protein for immunoglobulin kappa J region [Source:HGNC Symbol;Acc:HGNC:5724]	4	Plaque vs No_Plaque	n.s.	2483.18	0.0512977	0.0192175	0.000326859	0.0119121			Raw pvalue DEG	FDR DEG		RBPJ	protein_coding	recombination signal binding protein for immunoglobulin kappa J region [Source:HGNC Symbol;Acc:HGNC:5724]	4	Plaque vs No_Plaque	n.s.	2588.67	-3.63713e-06	0.00144172	0.889596	0.98996											Different Direction
ENSG00000144711.13	IQSEC1	protein_coding	IQ motif and Sec7 domain ArfGEF 1 [Source:HGNC Symbol;Acc:HGNC:29112]	3	Plaque vs No_Plaque	n.s.	4294.12	0.0351544	0.0127298	0.000332971	0.0120523			Raw pvalue DEG	FDR DEG		IQSEC1	protein_coding	IQ motif and Sec7 domain ArfGEF 1 [Source:HGNC Symbol;Acc:HGNC:29112]	3	Plaque vs No_Plaque	n.s.	4432.87	1.34912e-05	0.00144054	0.755731	0.985397											Same Direction
ENSG00000255968.1	AC024145.1	antisense_RNA	novel transcript to ITPR2	12	Plaque vs No_Plaque	n.s.	30.5918	0.0825136	0.0272987	9.69239e-05	0.012377			Raw pvalue DEG	FDR DEG		AC024145.1	antisense_RNA	novel transcript to ITPR2	12	Plaque vs No_Plaque	n.s.	29.6955	1.03727e-05	0.00144222	0.584308	0.981282											Same Direction
ENSG00000266173.6	STRADA	protein_coding	STE20 related adaptor alpha [Source:HGNC Symbol;Acc:HGNC:30172]	17	Plaque vs No_Plaque	n.s.	370.293	0.0408063	0.0132136	0.000106892	0.012377			Raw pvalue DEG	FDR DEG		STRADA	protein_coding	STE20 related adaptor alpha [Source:HGNC Symbol;Acc:HGNC:30172]	17	Plaque vs No_Plaque	n.s.	379.177	4.31069e-05	0.00144097	0.263537	0.981282											Same Direction
ENSG00000138688.15	KIAA1109	protein_coding	bridge-like lipid transfer protein family member 1 [Source:HGNC Symbol;Acc:HGNC:26953]	4	Plaque vs No_Plaque	n.s.	4629.48	0.0316787	0.0110315	0.000267718	0.0126052			Raw pvalue DEG	FDR DEG		KIAA1109	protein_coding	bridge-like lipid transfer protein family member 1 [Source:HGNC Symbol;Acc:HGNC:26953]	4	Plaque vs No_Plaque	n.s.	4823.04	-4.07287e-05	0.00144015	0.374906	0.981282											Different Direction
ENSG00000106153.12	CHCHD2	protein_coding	coiled-coil-helix-coiled-coil-helix domain containing 2 [Source:HGNC Symbol;Acc:HGNC:21645]	7	Plaque vs No_Plaque	n.s.	868.726	-0.0328584	0.0119653	0.000364635	0.0127256			Raw pvalue DEG	FDR DEG		CHCHD2	protein_coding	coiled-coil-helix-coiled-coil-helix domain containing 2 [Source:HGNC Symbol;Acc:HGNC:21645]	7	Plaque vs No_Plaque	n.s.	888.601	-1.17876e-05	0.00144083	0.746873	0.985341											Same Direction
ENSG00000162769.12	FLVCR1	protein_coding	FLVCR heme transporter 1 [Source:HGNC Symbol;Acc:HGNC:24682]	1	Plaque vs No_Plaque	n.s.	217.263	0.0425818	0.0137864	0.00010194	0.0127256			Raw pvalue DEG	FDR DEG		FLVCR1	protein_coding	FLVCR heme transporter 1 [Source:HGNC Symbol;Acc:HGNC:24682]	1	Plaque vs No_Plaque	n.s.	224.839	1.76148e-05	0.00144077	0.641232	0.983389											Same Direction
ENSG00000169019.10	COMMD8	protein_coding	COMM domain containing 8 [Source:HGNC Symbol;Acc:HGNC:26036]	4	Plaque vs No_Plaque	n.s.	156.207	-0.0665641	0.0222387	0.000102515	0.0127256			Raw pvalue DEG	FDR DEG		COMMD8	protein_coding	COMM domain containing 8 [Source:HGNC Symbol;Acc:HGNC:26036]	4	Plaque vs No_Plaque	n.s.	161.328	2.69373e-05	0.00144211	0.232751	0.981282											Different Direction
ENSG00000182934.11	SRPRA	protein_coding	SRP receptor subunit alpha [Source:HGNC Symbol;Acc:HGNC:11307]	11	Plaque vs No_Plaque	n.s.	1920.48	0.0398914	0.0149102	0.000368314	0.0127256			Raw pvalue DEG	FDR DEG		SRPRA	protein_coding	SRP receptor subunit alpha [Source:HGNC Symbol;Acc:HGNC:11307]	11	Plaque vs No_Plaque	n.s.	1962.58	1.10681e-05	0.001441	0.75834	0.985397											Same Direction
ENSG00000143977.13	SNRPG	protein_coding	small nuclear ribonucleoprotein polypeptide G [Source:HGNC Symbol;Acc:HGNC:11163]	2	Plaque vs No_Plaque	n.s.	130.966	-0.0494837	0.0164301	0.000119555	0.0127823			Raw pvalue DEG	FDR DEG		SNRPG	protein_coding	small nuclear ribonucleoprotein polypeptide G [Source:HGNC Symbol;Acc:HGNC:11163]	2	Plaque vs No_Plaque	n.s.	131.592	1.37251e-05	0.00144155	0.636502	0.983389											Different Direction
ENSG00000155313.15	USP25	protein_coding	ubiquitin specific peptidase 25 [Source:HGNC Symbol;Acc:HGNC:12624]	21	Plaque vs No_Plaque	n.s.	1348.12	0.0304574	0.0105381	0.000268197	0.0128462			Raw pvalue DEG	FDR DEG		USP25	protein_coding	ubiquitin specific peptidase 25 [Source:HGNC Symbol;Acc:HGNC:12624]	21	Plaque vs No_Plaque	n.s.	1353.18	2.8905e-05	0.00144009	0.51713	0.981282											Same Direction
ENSG00000115687.13	PASK	protein_coding	PAS domain containing serine/threonine kinase [Source:HGNC Symbol;Acc:HGNC:17270]	2	Plaque vs No_Plaque	n.s.	1285.38	0.0481828	0.0175444	0.000270216	0.0128605			Raw pvalue DEG	FDR DEG		PASK	protein_coding	PAS domain containing serine/threonine kinase [Source:HGNC Symbol;Acc:HGNC:17270]	2	Plaque vs No_Plaque	n.s.	1331.4	2.13739e-05	0.00144152	0.479977	0.981282											Same Direction
ENSG00000173273.15	TNKS	protein_coding	tankyrase [Source:HGNC Symbol;Acc:HGNC:11941]	8	Plaque vs No_Plaque	n.s.	863.187	0.0331897	0.0118521	0.000315705	0.0129908			Raw pvalue DEG	FDR DEG		TNKS	protein_coding	tankyrase [Source:HGNC Symbol;Acc:HGNC:11941]	8	Plaque vs No_Plaque	n.s.	869.595	7.69153e-05	0.00144121	0.0724907	0.981282											Same Direction
ENSG00000126561.16	STAT5A	protein_coding	signal transducer and activator of transcription 5A [Source:HGNC Symbol;Acc:HGNC:11366]	17	Plaque vs No_Plaque	n.s.	1946.27	0.038748	0.0139889	0.000299068	0.0132843			Raw pvalue DEG	FDR DEG		STAT5A	protein_coding	signal transducer and activator of transcription 5A [Source:HGNC Symbol;Acc:HGNC:11366]	17	Plaque vs No_Plaque	n.s.	2019.47	2.99109e-06	0.001441	0.93292	0.993944											Same Direction
ENSG00000100003.17	SEC14L2	protein_coding	SEC14 like lipid binding 2 [Source:HGNC Symbol;Acc:HGNC:10699]	22	Plaque vs No_Plaque	n.s.	103.556	0.138581	0.0454578	9.27867e-05	0.0135631			Raw pvalue DEG	FDR DEG		SEC14L2	protein_coding	SEC14 like lipid binding 2 [Source:HGNC Symbol;Acc:HGNC:10699]	22	Plaque vs No_Plaque	n.s.	112.365	1.4364e-05	0.00144257	0.178044	0.981282											Same Direction
ENSG00000062598.17	ELMO2	protein_coding	engulfment and cell motility 2 [Source:HGNC Symbol;Acc:HGNC:17233]	20	Plaque vs No_Plaque	n.s.	1141.5	0.0295007	0.0103282	0.000300495	0.0137352			Raw pvalue DEG	FDR DEG		ELMO2	protein_coding	engulfment and cell motility 2 [Source:HGNC Symbol;Acc:HGNC:17233]	20	Plaque vs No_Plaque	n.s.	1146.8	-1.60868e-05	0.00144031	0.682495	0.985114											Different Direction
ENSG00000092847.11	AGO1	protein_coding	argonaute RISC component 1 [Source:HGNC Symbol;Acc:HGNC:3262]	1	Plaque vs No_Plaque	n.s.	1600.93	0.0388396	0.0140396	0.000298285	0.0137352			Raw pvalue DEG	FDR DEG		AGO1	protein_coding	argonaute RISC component 1 [Source:HGNC Symbol;Acc:HGNC:3262]	1	Plaque vs No_Plaque	n.s.	1691.64	-3.15902e-05	0.00144074	0.419643	0.981282											Different Direction
ENSG00000111670.14	GNPTAB	protein_coding	N-acetylglucosamine-1-phosphate transferase subunits alpha and beta [Source:HGNC Symbol;Acc:HGNC:29670]	12	Plaque vs No_Plaque	n.s.	1347.16	0.0441103	0.0170552	0.000422462	0.0137352			Raw pvalue DEG	FDR DEG		GNPTAB	protein_coding	N-acetylglucosamine-1-phosphate transferase subunits alpha and beta [Source:HGNC Symbol;Acc:HGNC:29670]	12	Plaque vs No_Plaque	n.s.	1384.74	-1.90568e-05	0.00144141	0.545327	0.981282											Different Direction
ENSG00000186104.10	CYP2R1	protein_coding	cytochrome P450 family 2 subfamily R member 1 [Source:HGNC Symbol;Acc:HGNC:20580]	11	Plaque vs No_Plaque	n.s.	383.903	0.0370541	0.0131187	0.000266318	0.0137352			Raw pvalue DEG	FDR DEG		CYP2R1	protein_coding	cytochrome P450 family 2 subfamily R member 1 [Source:HGNC Symbol;Acc:HGNC:20580]	11	Plaque vs No_Plaque	n.s.	392.989	7.02723e-05	0.00144066	0.127076	0.981282											Same Direction
ENSG00000186166.8	CCDC84	protein_coding	centrosomal AT-AC splicing factor [Source:HGNC Symbol;Acc:HGNC:30460]	11	Plaque vs No_Plaque	n.s.	763.847	0.0372747	0.0137328	0.000357817	0.0137352			Raw pvalue DEG	FDR DEG		CCDC84	protein_coding	centrosomal AT-AC splicing factor [Source:HGNC Symbol;Acc:HGNC:30460]	11	Plaque vs No_Plaque	n.s.	758.978	3.4668e-05	0.00144054	0.404342	0.981282											Same Direction
ENSG00000197321.14	SVIL	protein_coding	supervillin [Source:HGNC Symbol;Acc:HGNC:11480]	10	Plaque vs No_Plaque	n.s.	822.657	0.0444591	0.0166471	0.000350285	0.0137352			Raw pvalue DEG	FDR DEG		SVIL	protein_coding	supervillin [Source:HGNC Symbol;Acc:HGNC:11480]	10	Plaque vs No_Plaque	n.s.	896.993	3.36938e-05	0.00144188	0.21371	0.981282											Same Direction
ENSG00000197353.3	LYPD2	protein_coding	LY6/PLAUR domain containing 2 [Source:HGNC Symbol;Acc:HGNC:25215]	8	Plaque vs No_Plaque	n.s.	34.1353	-0.153949	0.0492885	5.83623e-05	0.0137352			Raw pvalue DEG	FDR DEG		LYPD2	protein_coding	LY6/PLAUR domain containing 2 [Source:HGNC Symbol;Acc:HGNC:25215]	8	Plaque vs No_Plaque	n.s.	36.8097	2.76472e-05	0.00144268	0.00740934	0.981282			Raw pvalue DEG					Validated			Different Direction
ENSG00000265206.5	AC004687.1	antisense_RNA	MIR142 host genes [Source:HGNC Symbol;Acc:HGNC:55980]	17	Plaque vs No_Plaque	n.s.	717.74	0.049913	0.0187944	0.000321884	0.0137352			Raw pvalue DEG	FDR DEG		AC004687.1	antisense_RNA	MIR142 host genes [Source:HGNC Symbol;Acc:HGNC:55980]	17	Plaque vs No_Plaque	n.s.	771.591	4.14179e-05	0.00144198	0.125052	0.981282											Same Direction
ENSG00000078061.12	ARAF	protein_coding	A-Raf proto-oncogene, serine/threonine kinase [Source:HGNC Symbol;Acc:HGNC:646]	X	Plaque vs No_Plaque	n.s.	1108.84	0.0280421	0.0102024	0.00043954	0.0137572			Raw pvalue DEG	FDR DEG		ARAF	protein_coding	A-Raf proto-oncogene, serine/threonine kinase [Source:HGNC Symbol;Acc:HGNC:646]	X	Plaque vs No_Plaque	n.s.	1114.09	1.308e-05	0.00143922	0.794338	0.986281											Same Direction
ENSG00000170638.9	TRABD	protein_coding	TraB domain containing [Source:HGNC Symbol;Acc:HGNC:28805]	22	Plaque vs No_Plaque	n.s.	2656.47	0.0340713	0.0127507	0.000438879	0.0137572			Raw pvalue DEG	FDR DEG		TRABD	protein_coding	TraB domain containing [Source:HGNC Symbol;Acc:HGNC:28805]	22	Plaque vs No_Plaque	n.s.	2733.68	-7.329e-06	0.00143978	0.873796	0.987656											Different Direction
ENSG00000137275.13	RIPK1	protein_coding	receptor interacting serine/threonine kinase 1 [Source:HGNC Symbol;Acc:HGNC:10019]	6	Plaque vs No_Plaque	n.s.	726.198	0.026029	0.00911439	0.000362008	0.0137637			Raw pvalue DEG	FDR DEG		RIPK1	protein_coding	receptor interacting serine/threonine kinase 1 [Source:HGNC Symbol;Acc:HGNC:10019]	6	Plaque vs No_Plaque	n.s.	742.617	2.51085e-05	0.00143946	0.60932	0.981282											Same Direction
ENSG00000273478.1	AC099676.1	antisense_RNA			Plaque vs No_Plaque	n.s.	59.0012	0.0582983	0.0191587	0.000102038	0.0138748			Raw pvalue DEG	FDR DEG		AC099676.1	antisense_RNA			Plaque vs No_Plaque	n.s.	59.5728	3.9004e-05	0.00144204	0.130166	0.981282											Same Direction
ENSG00000145868.16	FBXO38	protein_coding	F-box protein 38 [Source:HGNC Symbol;Acc:HGNC:28844]	5	Plaque vs No_Plaque	n.s.	1233.09	0.0302611	0.0111542	0.000453786	0.0139568			Raw pvalue DEG	FDR DEG		FBXO38	protein_coding	F-box protein 38 [Source:HGNC Symbol;Acc:HGNC:28844]	5	Plaque vs No_Plaque	n.s.	1296.61	1.80654e-05	0.00143992	0.690615	0.985114											Same Direction
ENSG00000047188.15	YTHDC2	protein_coding	YTH domain containing 2 [Source:HGNC Symbol;Acc:HGNC:24721]	5	Plaque vs No_Plaque	n.s.	1360.44	0.0336582	0.0120985	0.000325142	0.0139627			Raw pvalue DEG	FDR DEG		YTHDC2	protein_coding	YTH domain containing 2 [Source:HGNC Symbol;Acc:HGNC:24721]	5	Plaque vs No_Plaque	n.s.	1372.69	7.11526e-05	0.00144095	0.103672	0.981282											Same Direction
ENSG00000197312.11	DDI2	protein_coding	DNA damage inducible 1 homolog 2 [Source:HGNC Symbol;Acc:HGNC:24578]	1	Plaque vs No_Plaque	n.s.	792.932	0.0450911	0.017113	0.000377797	0.0140357			Raw pvalue DEG	FDR DEG		DDI2	protein_coding	DNA damage inducible 1 homolog 2 [Source:HGNC Symbol;Acc:HGNC:24578]	1	Plaque vs No_Plaque	n.s.	820.168	-1.16285e-05	0.0014413	0.716038	0.985114											Different Direction
ENSG00000124201.14	ZNFX1	protein_coding	zinc finger NFX1-type containing 1 [Source:HGNC Symbol;Acc:HGNC:29271]	20	Plaque vs No_Plaque	n.s.	1746.08	0.0389076	0.0150261	0.000479983	0.0144289			Raw pvalue DEG	FDR DEG		ZNFX1	protein_coding	zinc finger NFX1-type containing 1 [Source:HGNC Symbol;Acc:HGNC:29271]	20	Plaque vs No_Plaque	n.s.	1824.16	1.51656e-05	0.00144156	0.60253	0.981282											Same Direction
ENSG00000133812.15	SBF2	protein_coding	SET binding factor 2 [Source:HGNC Symbol;Acc:HGNC:2135]	11	Plaque vs No_Plaque	n.s.	503.27	0.0423315	0.0146175	0.000187289	0.0144289			Raw pvalue DEG	FDR DEG		SBF2	protein_coding	SET binding factor 2 [Source:HGNC Symbol;Acc:HGNC:2135]	11	Plaque vs No_Plaque	n.s.	538.046	-1.43026e-05	0.00144122	0.663246	0.985114											Different Direction
ENSG00000185115.5	NSMCE3	protein_coding	NSE3 homolog, SMC5-SMC6 complex component [Source:HGNC Symbol;Acc:HGNC:7677]	15	Plaque vs No_Plaque	n.s.	423.211	-0.0619842	0.0234236	0.000297205	0.0144366			Raw pvalue DEG	FDR DEG		NSMCE3	protein_coding	NSE3 homolog, SMC5-SMC6 complex component [Source:HGNC Symbol;Acc:HGNC:7677]	15	Plaque vs No_Plaque	n.s.	423.49	3.27446e-06	0.00144198	0.883835	0.989841											Different Direction
ENSG00000153827.13	TRIP12	protein_coding	thyroid hormone receptor interactor 12 [Source:HGNC Symbol;Acc:HGNC:12306]	2	Plaque vs No_Plaque	n.s.	3306.81	0.0276912	0.0101953	0.000487614	0.0147455			Raw pvalue DEG	FDR DEG		TRIP12	protein_coding	thyroid hormone receptor interactor 12 [Source:HGNC Symbol;Acc:HGNC:12306]	2	Plaque vs No_Plaque	n.s.	3396.49	6.03629e-05	0.00143996	0.224501	0.981282											Same Direction
ENSG00000157999.5	ANKRD61	protein_coding	ankyrin repeat domain 61 [Source:HGNC Symbol;Acc:HGNC:22467]	7	Plaque vs No_Plaque	n.s.	32.1452	0.0642315	0.0219987	0.000139563	0.0147455			Raw pvalue DEG	FDR DEG		ANKRD61	protein_coding	ankyrin repeat domain 61 [Source:HGNC Symbol;Acc:HGNC:22467]	7	Plaque vs No_Plaque	n.s.	31.0189	1.03026e-05	0.00144197	0.657789	0.984629											Same Direction
ENSG00000112245.10	PTP4A1	protein_coding	protein tyrosine phosphatase 4A1 [Source:HGNC Symbol;Acc:HGNC:9634]	6	Plaque vs No_Plaque	n.s.	1724.44	-0.0553308	0.022308	0.000507562	0.0149735			Raw pvalue DEG	FDR DEG		PTP4A1	protein_coding	protein tyrosine phosphatase 4A1 [Source:HGNC Symbol;Acc:HGNC:9634]	6	Plaque vs No_Plaque	n.s.	1736.78	-5.58489e-06	0.00144191	0.81315	0.986281											Same Direction
ENSG00000107854.5	TNKS2	protein_coding	tankyrase 2 [Source:HGNC Symbol;Acc:HGNC:15677]	10	Plaque vs No_Plaque	n.s.	2507.45	0.033426	0.0122658	0.000386219	0.0149874			Raw pvalue DEG	FDR DEG		TNKS2	protein_coding	tankyrase 2 [Source:HGNC Symbol;Acc:HGNC:15677]	10	Plaque vs No_Plaque	n.s.	2517.49	2.43596e-05	0.00143973	0.622639	0.982939											Same Direction
ENSG00000263264.1	AC119396.1	protein_coding			Plaque vs No_Plaque	n.s.	198.752	-0.035619	0.0115453	0.000119625	0.0152885			Raw pvalue DEG	FDR DEG		AC119396.1	protein_coding			Plaque vs No_Plaque	n.s.	197.829	-3.29966e-06	0.0014399	0.941077	0.994568											Same Direction
ENSG00000066777.8	ARFGEF1	protein_coding	ADP ribosylation factor guanine nucleotide exchange factor 1 [Source:HGNC Symbol;Acc:HGNC:15772]	8	Plaque vs No_Plaque	n.s.	1237.3	0.0304866	0.0111163	0.000402091	0.0154338			Raw pvalue DEG	FDR DEG		ARFGEF1	protein_coding	ADP ribosylation factor guanine nucleotide exchange factor 1 [Source:HGNC Symbol;Acc:HGNC:15772]	8	Plaque vs No_Plaque	n.s.	1278.59	-5.60555e-06	0.00143996	0.900165	0.990662											Different Direction
ENSG00000033867.16	SLC4A7	protein_coding	solute carrier family 4 member 7 [Source:HGNC Symbol;Acc:HGNC:11033]	3	Plaque vs No_Plaque	n.s.	1295.39	0.034474	0.0129926	0.000452361	0.0156477			Raw pvalue DEG	FDR DEG		SLC4A7	protein_coding	solute carrier family 4 member 7 [Source:HGNC Symbol;Acc:HGNC:11033]	3	Plaque vs No_Plaque	n.s.	1287.99	3.80401e-05	0.00144076	0.341794	0.981282											Same Direction
ENSG00000133657.14	ATP13A3	protein_coding	ATPase 13A3 [Source:HGNC Symbol;Acc:HGNC:24113]	3	Plaque vs No_Plaque	n.s.	1550.5	0.0555114	0.0216609	0.000420959	0.0156477			Raw pvalue DEG	FDR DEG		ATP13A3	protein_coding	ATPase 13A3 [Source:HGNC Symbol;Acc:HGNC:24113]	3	Plaque vs No_Plaque	n.s.	1571.45	3.64688e-07	0.00144183	0.988092	0.998831											Same Direction
ENSG00000134308.13	YWHAQ	protein_coding	tyrosine 3-monooxygenase/tryptophan 5-monooxygenase activation protein theta [Source:HGNC Symbol;Acc:HGNC:12854]	2	Plaque vs No_Plaque	n.s.	1554.83	-0.0387085	0.0147704	0.000419475	0.0156477			Raw pvalue DEG	FDR DEG		YWHAQ	protein_coding	tyrosine 3-monooxygenase/tryptophan 5-monooxygenase activation protein theta [Source:HGNC Symbol;Acc:HGNC:12854]	2	Plaque vs No_Plaque	n.s.	1519.67	-3.88358e-05	0.0014411	0.285369	0.981282											Same Direction
ENSG00000159164.9	SV2A	protein_coding	synaptic vesicle glycoprotein 2A [Source:HGNC Symbol;Acc:HGNC:20566]	1	Plaque vs No_Plaque	n.s.	75.8096	0.0699826	0.0227335	8.53951e-05	0.0156477			Raw pvalue DEG	FDR DEG		SV2A	protein_coding	synaptic vesicle glycoprotein 2A [Source:HGNC Symbol;Acc:HGNC:20566]	1	Plaque vs No_Plaque	n.s.	77.0957	1.49338e-05	0.00144202	0.513278	0.981282											Same Direction
ENSG00000173230.15	GOLGB1	protein_coding	golgin B1 [Source:HGNC Symbol;Acc:HGNC:4429]	3	Plaque vs No_Plaque	n.s.	2372.38	0.0295375	0.0111304	0.000546161	0.0156477			Raw pvalue DEG	FDR DEG		GOLGB1	protein_coding	golgin B1 [Source:HGNC Symbol;Acc:HGNC:4429]	3	Plaque vs No_Plaque	n.s.	2362.68	3.62478e-05	0.00143997	0.43334	0.981282											Same Direction
ENSG00000211455.7	STK38L	protein_coding	serine/threonine kinase 38 like [Source:HGNC Symbol;Acc:HGNC:17848]	12	Plaque vs No_Plaque	n.s.	628.294	0.037766	0.0131263	0.000220891	0.0156477			Raw pvalue DEG	FDR DEG		STK38L	protein_coding	serine/threonine kinase 38 like [Source:HGNC Symbol;Acc:HGNC:17848]	12	Plaque vs No_Plaque	n.s.	664.675	7.65027e-05	0.00144203	0.0274397	0.981282			Raw pvalue DEG					Validated			Same Direction
ENSG00000143569.18	UBAP2L	protein_coding	ubiquitin associated protein 2 like [Source:HGNC Symbol;Acc:HGNC:29877]	1	Plaque vs No_Plaque	n.s.	2261.76	0.029386	0.0110951	0.000560246	0.0156624			Raw pvalue DEG	FDR DEG		UBAP2L	protein_coding	ubiquitin associated protein 2 like [Source:HGNC Symbol;Acc:HGNC:29877]	1	Plaque vs No_Plaque	n.s.	2242.37	3.6727e-05	0.00143955	0.458164	0.981282											Same Direction
ENSG00000108588.13	CCDC47	protein_coding	coiled-coil domain containing 47 [Source:HGNC Symbol;Acc:HGNC:24856]	17	Plaque vs No_Plaque	n.s.	420.542	0.0659668	0.0238568	0.000223274	0.0157593			Raw pvalue DEG	FDR DEG		CCDC47	protein_coding	coiled-coil domain containing 47 [Source:HGNC Symbol;Acc:HGNC:24856]	17	Plaque vs No_Plaque	n.s.	438.148	1.09084e-05	0.00144205	0.615179	0.981282											Same Direction
ENSG00000174606.13	ANGEL2	protein_coding	angel homolog 2 [Source:HGNC Symbol;Acc:HGNC:30534]	1	Plaque vs No_Plaque	n.s.	892.498	0.035311	0.0131082	0.000407051	0.0157593			Raw pvalue DEG	FDR DEG		ANGEL2	protein_coding	angel homolog 2 [Source:HGNC Symbol;Acc:HGNC:30534]	1	Plaque vs No_Plaque	n.s.	899.955	3.4963e-05	0.00144031	0.422271	0.981282											Same Direction
ENSG00000223374.1	AC005104.1	antisense_RNA	novel transcript	2	Plaque vs No_Plaque	n.s.	38.3297	0.0638115	0.0222682	0.000164699	0.0161164			Raw pvalue DEG	FDR DEG		AC005104.1	antisense_RNA	novel transcript	2	Plaque vs No_Plaque	n.s.	38.6305	-1.05796e-05	0.00144193	0.657386	0.984371											Different Direction
ENSG00000106144.19	CASP2	protein_coding	caspase 2 [Source:HGNC Symbol;Acc:HGNC:1503]	7	Plaque vs No_Plaque	n.s.	701.386	0.0335193	0.0125874	0.000451492	0.0163524			Raw pvalue DEG	FDR DEG		CASP2	protein_coding	caspase 2 [Source:HGNC Symbol;Acc:HGNC:1503]	7	Plaque vs No_Plaque	n.s.	717.503	3.77018e-05	0.00144062	0.357464	0.981282											Same Direction
ENSG00000139718.10	SETD1B	protein_coding	SET domain containing 1B, histone lysine methyltransferase [Source:HGNC Symbol;Acc:HGNC:29187]	12	Plaque vs No_Plaque	n.s.	2344.92	0.0322445	0.0119701	0.000438327	0.0167104			Raw pvalue DEG	FDR DEG		SETD1B	protein_coding	SET domain containing 1B, histone lysine methyltransferase [Source:HGNC Symbol;Acc:HGNC:29187]	12	Plaque vs No_Plaque	n.s.	2390.99	1.90945e-05	0.00143964	0.68694	0.985114											Same Direction
ENSG00000157193.15	LRP8	protein_coding	LDL receptor related protein 8 [Source:HGNC Symbol;Acc:HGNC:6700]	1	Plaque vs No_Plaque	n.s.	343.739	0.0390544	0.0135221	0.00020301	0.0174331			Raw pvalue DEG	FDR DEG		LRP8	protein_coding	LDL receptor related protein 8 [Source:HGNC Symbol;Acc:HGNC:6700]	1	Plaque vs No_Plaque	n.s.	335.699	4.66711e-05	0.00144107	0.221489	0.981282											Same Direction
ENSG00000155561.14	NUP205	protein_coding	nucleoporin 205 [Source:HGNC Symbol;Acc:HGNC:18658]	7	Plaque vs No_Plaque	n.s.	1057.21	0.0300929	0.0116555	0.0006534	0.0175588			Raw pvalue DEG	FDR DEG		NUP205	protein_coding	nucleoporin 205 [Source:HGNC Symbol;Acc:HGNC:18658]	7	Plaque vs No_Plaque	n.s.	1072.47	3.87448e-05	0.00143976	0.419314	0.981282											Same Direction
ENSG00000165240.18	ATP7A	protein_coding	ATPase copper transporting alpha [Source:HGNC Symbol;Acc:HGNC:869]	X	Plaque vs No_Plaque	n.s.	385.911	0.0334448	0.0123533	0.000404133	0.0175591			Raw pvalue DEG	FDR DEG		ATP7A	protein_coding	ATPase copper transporting alpha [Source:HGNC Symbol;Acc:HGNC:869]	X	Plaque vs No_Plaque	n.s.	396.833	7.22491e-06	0.00144039	0.860466	0.987656											Same Direction
ENSG00000129467.13	ADCY4	protein_coding	adenylate cyclase 4 [Source:HGNC Symbol;Acc:HGNC:235]	14	Plaque vs No_Plaque	n.s.	120.826	0.0555231	0.0190212	0.000152203	0.0177987			Raw pvalue DEG	FDR DEG		ADCY4	protein_coding	adenylate cyclase 4 [Source:HGNC Symbol;Acc:HGNC:235]	14	Plaque vs No_Plaque	n.s.	131.525	-7.28595e-06	0.00144179	0.774716	0.986281											Different Direction
ENSG00000155849.15	ELMO1	protein_coding	engulfment and cell motility 1 [Source:HGNC Symbol;Acc:HGNC:16286]	7	Plaque vs No_Plaque	n.s.	488.669	-0.0334618	0.0117449	0.000263687	0.0178459			Raw pvalue DEG	FDR DEG		ELMO1	protein_coding	engulfment and cell motility 1 [Source:HGNC Symbol;Acc:HGNC:16286]	7	Plaque vs No_Plaque	n.s.	484.068	2.32584e-05	0.00144002	0.602089	0.981282											Different Direction
ENSG00000255974.7	CYP2A6	protein_coding	cytochrome P450 family 2 subfamily A member 6 [Source:HGNC Symbol;Acc:HGNC:2610]	19	Plaque vs No_Plaque	n.s.	13.2853	0.111006	0.0366256	9.28683e-05	0.0185513			Raw pvalue DEG	FDR DEG		CYP2A6	protein_coding	cytochrome P450 family 2 subfamily A member 6 [Source:HGNC Symbol;Acc:HGNC:2610]	19	Plaque vs No_Plaque	n.s.	14.2287	3.17533e-05	0.0014426	0.0242196	0.981282			Raw pvalue DEG					Validated			Same Direction
ENSG00000105875.13	WDR91	protein_coding	WD repeat domain 91 [Source:HGNC Symbol;Acc:HGNC:24997]	7	Plaque vs No_Plaque	n.s.	483.342	0.0294115	0.0107732	0.000436437	0.0186224			Raw pvalue DEG	FDR DEG		WDR91	protein_coding	WD repeat domain 91 [Source:HGNC Symbol;Acc:HGNC:24997]	7	Plaque vs No_Plaque	n.s.	485.52	3.38144e-05	0.00143893	0.528045	0.981282											Same Direction
ENSG00000163374.19	YY1AP1	protein_coding	YY1 associated protein 1 [Source:HGNC Symbol;Acc:HGNC:30935]	1	Plaque vs No_Plaque	n.s.	707.428	0.0329855	0.0125654	0.000508417	0.0186224			Raw pvalue DEG	FDR DEG		YY1AP1	protein_coding	YY1 associated protein 1 [Source:HGNC Symbol;Acc:HGNC:30935]	1	Plaque vs No_Plaque	n.s.	711.972	4.14531e-05	0.0014407	0.308245	0.981282											Same Direction
ENSG00000243302.3	AC018638.4	processed_pseudogene	novel pseudogene	7	Plaque vs No_Plaque	n.s.	371.581	0.0394875	0.0138344	0.000223852	0.0188394			Raw pvalue DEG	FDR DEG		AC018638.4	processed_pseudogene	novel pseudogene	7	Plaque vs No_Plaque	n.s.	383.012	3.13242e-05	0.00144109	0.383956	0.981282											Same Direction
ENSG00000091622.15	PITPNM3	protein_coding	PITPNM family member 3 [Source:HGNC Symbol;Acc:HGNC:21043]	17	Plaque vs No_Plaque	n.s.	18.5891	0.0738877	0.0272941	0.00023967	0.0189134			Raw pvalue DEG	FDR DEG		PITPNM3	protein_coding	PITPNM family member 3 [Source:HGNC Symbol;Acc:HGNC:21043]	17	Plaque vs No_Plaque	n.s.	19.2405	1.3919e-05	0.00144226	0.452182	0.981282											Same Direction
ENSG00000109790.16	KLHL5	protein_coding	kelch like family member 5 [Source:HGNC Symbol;Acc:HGNC:6356]	4	Plaque vs No_Plaque	n.s.	550.107	0.0369896	0.0140197	0.000451773	0.0189134			Raw pvalue DEG	FDR DEG		KLHL5	protein_coding	kelch like family member 5 [Source:HGNC Symbol;Acc:HGNC:6356]	4	Plaque vs No_Plaque	n.s.	572.798	3.61924e-05	0.00144082	0.351932	0.981282											Same Direction
ENSG00000120690.15	ELF1	protein_coding	E74 like ETS transcription factor 1 [Source:HGNC Symbol;Acc:HGNC:3316]	13	Plaque vs No_Plaque	n.s.	2881.25	-0.0407448	0.016969	0.000725957	0.0189134			Raw pvalue DEG	FDR DEG		ELF1	protein_coding	E74 like ETS transcription factor 1 [Source:HGNC Symbol;Acc:HGNC:3316]	13	Plaque vs No_Plaque	n.s.	2745.52	2.99487e-05	0.0014414	0.355081	0.981282											Different Direction
ENSG00000139083.10	ETV6	protein_coding	ETS variant transcription factor 6 [Source:HGNC Symbol;Acc:HGNC:3495]	12	Plaque vs No_Plaque	n.s.	1585.14	0.0408468	0.0162735	0.000559288	0.0189134			Raw pvalue DEG	FDR DEG		ETV6	protein_coding	ETS variant transcription factor 6 [Source:HGNC Symbol;Acc:HGNC:3495]	12	Plaque vs No_Plaque	n.s.	1694.85	-1.5531e-06	0.00144125	0.960582	0.995732											Different Direction
ENSG00000189241.6	TSPYL1	protein_coding	TSPY like 1 [Source:HGNC Symbol;Acc:HGNC:12382]	6	Plaque vs No_Plaque	n.s.	504.469	-0.0431329	0.0167517	0.000458475	0.0189134			Raw pvalue DEG	FDR DEG		TSPYL1	protein_coding	TSPY like 1 [Source:HGNC Symbol;Acc:HGNC:12382]	6	Plaque vs No_Plaque	n.s.	498.164	-1.95445e-05	0.00144135	0.541159	0.981282											Same Direction
ENSG00000141646.13	SMAD4	protein_coding	SMAD family member 4 [Source:HGNC Symbol;Acc:HGNC:6770]	18	Plaque vs No_Plaque	n.s.	1248.99	0.0358166	0.0146148	0.000755511	0.0190519			Raw pvalue DEG	FDR DEG		SMAD4	protein_coding	SMAD family member 4 [Source:HGNC Symbol;Acc:HGNC:6770]	18	Plaque vs No_Plaque	n.s.	1312.96	3.8212e-05	0.00144067	0.346802	0.981282											Same Direction
ENSG00000145495.15	MARCH6	protein_coding	membrane associated ring-CH-type finger 6 [Source:HGNC Symbol;Acc:HGNC:30550]	5	Plaque vs No_Plaque	n.s.	4294.59	0.0271395	0.010533	0.000759716	0.019135			Raw pvalue DEG	FDR DEG		MARCH6	protein_coding	membrane associated ring-CH-type finger 6 [Source:HGNC Symbol;Acc:HGNC:30550]	5	Plaque vs No_Plaque	n.s.	4347.56	5.21349e-05	0.00143928	0.326211	0.981282											Same Direction
ENSG00000189266.11	PNRC2	protein_coding	proline rich nuclear receptor coactivator 2 [Source:HGNC Symbol;Acc:HGNC:23158]	1	Plaque vs No_Plaque	n.s.	1058.25	-0.0293775	0.0110807	0.000554578	0.0194549			Raw pvalue DEG	FDR DEG		PNRC2	protein_coding	proline rich nuclear receptor coactivator 2 [Source:HGNC Symbol;Acc:HGNC:23158]	1	Plaque vs No_Plaque	n.s.	1026.61	3.14206e-05	0.00143958	0.519808	0.981282											Different Direction
ENSG00000198265.11	HELZ	protein_coding	helicase with zinc finger [Source:HGNC Symbol;Acc:HGNC:16878]	17	Plaque vs No_Plaque	n.s.	2665.95	0.0223881	0.00836884	0.000769972	0.0194985			Raw pvalue DEG	FDR DEG		HELZ	protein_coding	helicase with zinc finger [Source:HGNC Symbol;Acc:HGNC:16878]	17	Plaque vs No_Plaque	n.s.	2698.74	6.6868e-05	0.00143861	0.260145	0.981282											Same Direction
ENSG00000135046.13	ANXA1	protein_coding	annexin A1 [Source:HGNC Symbol;Acc:HGNC:533]	9	Plaque vs No_Plaque	n.s.	2445.52	-0.0970526	0.0452554	0.000803636	0.0196148			Raw pvalue DEG	FDR DEG		ANXA1	protein_coding	annexin A1 [Source:HGNC Symbol;Acc:HGNC:533]	9	Plaque vs No_Plaque	n.s.	2287.79	-8.15734e-06	0.00144247	0.532818	0.981282											Same Direction
ENSG00000165527.6	ARF6	protein_coding	ADP ribosylation factor 6 [Source:HGNC Symbol;Acc:HGNC:659]	14	Plaque vs No_Plaque	n.s.	1924.17	-0.0284975	0.0113224	0.000800949	0.0196148			Raw pvalue DEG	FDR DEG		ARF6	protein_coding	ADP ribosylation factor 6 [Source:HGNC Symbol;Acc:HGNC:659]	14	Plaque vs No_Plaque	n.s.	1928.57	3.60162e-05	0.00144035	0.400544	0.981282											Different Direction
ENSG00000166471.10	TMEM41B	protein_coding	transmembrane protein 41B [Source:HGNC Symbol;Acc:HGNC:28948]	11	Plaque vs No_Plaque	n.s.	548.26	0.0421695	0.0164557	0.000490466	0.0196148			Raw pvalue DEG	FDR DEG		TMEM41B	protein_coding	transmembrane protein 41B [Source:HGNC Symbol;Acc:HGNC:28948]	11	Plaque vs No_Plaque	n.s.	544.062	6.18304e-05	0.00144167	0.07791	0.981282											Same Direction
ENSG00000179632.9	MAF1	protein_coding	MAF1 homolog, negative regulator of RNA polymerase III [Source:HGNC Symbol;Acc:HGNC:24966]	8	Plaque vs No_Plaque	n.s.	531.704	-0.0307063	0.0109032	0.000315819	0.0196148			Raw pvalue DEG	FDR DEG		MAF1	protein_coding	MAF1 homolog, negative regulator of RNA polymerase III [Source:HGNC Symbol;Acc:HGNC:24966]	8	Plaque vs No_Plaque	n.s.	555.68	-3.68061e-05	0.0014404	0.387915	0.981282											Same Direction
ENSG00000081237.18	PTPRC	protein_coding	protein tyrosine phosphatase receptor type C [Source:HGNC Symbol;Acc:HGNC:9666]	1	Plaque vs No_Plaque	n.s.	22789.1	0.0253398	0.00984033	0.000819137	0.0199018			Raw pvalue DEG	FDR DEG		PTPRC	protein_coding	protein tyrosine phosphatase receptor type C [Source:HGNC Symbol;Acc:HGNC:9666]	1	Plaque vs No_Plaque	n.s.	23755	2.66294e-05	0.00144063	0.504169	0.981282											Same Direction
ENSG00000143815.14	LBR	protein_coding	lamin B receptor [Source:HGNC Symbol;Acc:HGNC:6518]	1	Plaque vs No_Plaque	n.s.	2126.29	0.0317227	0.0128496	0.000830032	0.0201458			Raw pvalue DEG	FDR DEG		LBR	protein_coding	lamin B receptor [Source:HGNC Symbol;Acc:HGNC:6518]	1	Plaque vs No_Plaque	n.s.	2221.84	2.48343e-05	0.00144124	0.458318	0.981282											Same Direction
ENSG00000177169.9	ULK1	protein_coding	unc-51 like autophagy activating kinase 1 [Source:HGNC Symbol;Acc:HGNC:12558]	12	Plaque vs No_Plaque	n.s.	1516.69	0.037757	0.015223	0.000649883	0.0207687			Raw pvalue DEG	FDR DEG		ULK1	protein_coding	unc-51 like autophagy activating kinase 1 [Source:HGNC Symbol;Acc:HGNC:12558]	12	Plaque vs No_Plaque	n.s.	1584.96	-7.23099e-06	0.00144107	0.824995	0.986535											Different Direction
ENSG00000007168.12	PAFAH1B1	protein_coding	platelet activating factor acetylhydrolase 1b regulatory subunit 1 [Source:HGNC Symbol;Acc:HGNC:8574]	17	Plaque vs No_Plaque	n.s.	1583.81	0.0328128	0.0135884	0.000882047	0.0211407			Raw pvalue DEG	FDR DEG		PAFAH1B1	protein_coding	platelet activating factor acetylhydrolase 1b regulatory subunit 1 [Source:HGNC Symbol;Acc:HGNC:8574]	17	Plaque vs No_Plaque	n.s.	1687.21	4.89344e-05	0.00144055	0.255293	0.981282											Same Direction
ENSG00000074603.18	DPP8	protein_coding	dipeptidyl peptidase 8 [Source:HGNC Symbol;Acc:HGNC:16490]	15	Plaque vs No_Plaque	n.s.	1397.68	0.025047	0.00937342	0.000648225	0.0217204			Raw pvalue DEG	FDR DEG		DPP8	protein_coding	dipeptidyl peptidase 8 [Source:HGNC Symbol;Acc:HGNC:16490]	15	Plaque vs No_Plaque	n.s.	1447.86	2.73618e-05	0.00143939	0.583389	0.981282											Same Direction
ENSG00000177173.5	NAP1L4P1	processed_pseudogene	nucleosome assembly protein 1 like 4 pseudogene 1 [Source:HGNC Symbol;Acc:HGNC:39740]	1	Plaque vs No_Plaque	n.s.	106.986	0.0595677	0.0213912	0.000209374	0.021861			Raw pvalue DEG	FDR DEG		NAP1L4P1	processed_pseudogene	nucleosome assembly protein 1 like 4 pseudogene 1 [Source:HGNC Symbol;Acc:HGNC:39740]	1	Plaque vs No_Plaque	n.s.	111.342	-2.41503e-06	0.00144199	0.913079	0.992839											Different Direction
ENSG00000112282.17	MED23	protein_coding	mediator complex subunit 23 [Source:HGNC Symbol;Acc:HGNC:2372]	6	Plaque vs No_Plaque	n.s.	1309.64	0.0299509	0.0122541	0.00093512	0.0219967			Raw pvalue DEG	FDR DEG		MED23	protein_coding	mediator complex subunit 23 [Source:HGNC Symbol;Acc:HGNC:2372]	6	Plaque vs No_Plaque	n.s.	1298.75	-9.83853e-06	0.00144001	0.824628	0.986535											Different Direction
ENSG00000129292.20	PHF20L1	protein_coding	PHD finger protein 20 like 1 [Source:HGNC Symbol;Acc:HGNC:24280]	8	Plaque vs No_Plaque	n.s.	1377.73	0.0265729	0.0106014	0.000928094	0.0219967			Raw pvalue DEG	FDR DEG		PHF20L1	protein_coding	PHD finger protein 20 like 1 [Source:HGNC Symbol;Acc:HGNC:24280]	8	Plaque vs No_Plaque	n.s.	1452.17	5.82299e-05	0.00144034	0.207374	0.981282											Same Direction
ENSG00000141551.14	CSNK1D	protein_coding	casein kinase 1 delta [Source:HGNC Symbol;Acc:HGNC:2452]	17	Plaque vs No_Plaque	n.s.	2068.46	0.0378802	0.0162022	0.000935125	0.0219967			Raw pvalue DEG	FDR DEG		CSNK1D	protein_coding	casein kinase 1 delta [Source:HGNC Symbol;Acc:HGNC:2452]	17	Plaque vs No_Plaque	n.s.	2155.06	-2.24987e-06	0.00144119	0.944361	0.994568											Different Direction
ENSG00000115020.16	PIKFYVE	protein_coding	phosphoinositide kinase, FYVE-type zinc finger containing [Source:HGNC Symbol;Acc:HGNC:23785]	2	Plaque vs No_Plaque	n.s.	1339.13	0.0264167	0.0105724	0.000946966	0.0220994			Raw pvalue DEG	FDR DEG		PIKFYVE	protein_coding	phosphoinositide kinase, FYVE-type zinc finger containing [Source:HGNC Symbol;Acc:HGNC:23785]	2	Plaque vs No_Plaque	n.s.	1375.63	4.03341e-05	0.00144021	0.368694	0.981282											Same Direction
ENSG00000074319.12	TSG101	protein_coding	tumor susceptibility 101 [Source:HGNC Symbol;Acc:HGNC:15971]	11	Plaque vs No_Plaque	n.s.	494.814	0.038917	0.0145243	0.000384958	0.0224663			Raw pvalue DEG	FDR DEG		TSG101	protein_coding	tumor susceptibility 101 [Source:HGNC Symbol;Acc:HGNC:15971]	11	Plaque vs No_Plaque	n.s.	505.55	3.17698e-05	0.00144116	0.363583	0.981282											Same Direction
ENSG00000158711.13	ELK4	protein_coding	ETS transcription factor ELK4 [Source:HGNC Symbol;Acc:HGNC:3326]	1	Plaque vs No_Plaque	n.s.	2374.59	0.0275063	0.0111583	0.000997877	0.0231666			Raw pvalue DEG	FDR DEG		ELK4	protein_coding	ETS transcription factor ELK4 [Source:HGNC Symbol;Acc:HGNC:3326]	1	Plaque vs No_Plaque	n.s.	2383.66	6.9463e-05	0.00144002	0.169864	0.981282											Same Direction
ENSG00000163584.17	RPL22L1	protein_coding	ribosomal protein L22 like 1 [Source:HGNC Symbol;Acc:HGNC:27610]	3	Plaque vs No_Plaque	n.s.	153.665	-0.0728574	0.0278814	0.000326586	0.0234294			Raw pvalue DEG	FDR DEG		RPL22L1	protein_coding	ribosomal protein L22 like 1 [Source:HGNC Symbol;Acc:HGNC:27610]	3	Plaque vs No_Plaque	n.s.	145.584	-9.50792e-06	0.00144208	0.656115	0.984208											Same Direction
ENSG00000136542.8	GALNT5	protein_coding	polypeptide N-acetylgalactosaminyltransferase 5 [Source:HGNC Symbol;Acc:HGNC:4127]	2	Plaque vs No_Plaque	n.s.	13.2271	0.0800022	0.030326	0.000286761	0.0234538			Raw pvalue DEG	FDR DEG		GALNT5	protein_coding	polypeptide N-acetylgalactosaminyltransferase 5 [Source:HGNC Symbol;Acc:HGNC:4127]	2	Plaque vs No_Plaque	n.s.	13.2844	9.44766e-06	0.00144228	0.592235	0.981282											Same Direction
ENSG00000137876.9	RSL24D1	protein_coding	ribosomal L24 domain containing 1 [Source:HGNC Symbol;Acc:HGNC:18479]	15	Plaque vs No_Plaque	n.s.	988.032	-0.0475449	0.0215341	0.00103145	0.0234538			Raw pvalue DEG	FDR DEG		RSL24D1	protein_coding	ribosomal L24 domain containing 1 [Source:HGNC Symbol;Acc:HGNC:18479]	15	Plaque vs No_Plaque	n.s.	948.036	9.24102e-06	0.00144186	0.709827	0.985114											Different Direction
ENSG00000187742.14	SECISBP2	protein_coding	SECIS binding protein 2 [Source:HGNC Symbol;Acc:HGNC:30972]	9	Plaque vs No_Plaque	n.s.	1971.33	0.0292225	0.0115925	0.000773987	0.0234538			Raw pvalue DEG	FDR DEG		SECISBP2	protein_coding	SECIS binding protein 2 [Source:HGNC Symbol;Acc:HGNC:30972]	9	Plaque vs No_Plaque	n.s.	2002.37	7.45649e-05	0.00144068	0.110977	0.981282											Same Direction
ENSG00000162804.13	SNED1	protein_coding	sushi, nidogen and EGF like domains 1 [Source:HGNC Symbol;Acc:HGNC:24696]	2	Plaque vs No_Plaque	n.s.	282.895	0.0582985	0.0221583	0.000329491	0.0237192			Raw pvalue DEG	FDR DEG		SNED1	protein_coding	sushi, nidogen and EGF like domains 1 [Source:HGNC Symbol;Acc:HGNC:24696]	2	Plaque vs No_Plaque	n.s.	287.427	3.91821e-05	0.00144211	0.117426	0.981282											Same Direction
ENSG00000163602.10	RYBP	protein_coding	RING1 and YY1 binding protein [Source:HGNC Symbol;Acc:HGNC:10480]	3	Plaque vs No_Plaque	n.s.	792.261	0.03661	0.0153765	0.000873041	0.0238566			Raw pvalue DEG	FDR DEG		RYBP	protein_coding	RING1 and YY1 binding protein [Source:HGNC Symbol;Acc:HGNC:10480]	3	Plaque vs No_Plaque	n.s.	831.125	2.18258e-05	0.00144127	0.503287	0.981282											Same Direction
ENSG00000280279.1	AC240565.2	lincRNA	long intergenic non-protein coding RNA 2887 [Source:HGNC Symbol;Acc:HGNC:55047]	17	Plaque vs No_Plaque	n.s.	14.5215	0.118214	0.0413805	0.000140181	0.0238671			Raw pvalue DEG	FDR DEG		AC240565.2	lincRNA	long intergenic non-protein coding RNA 2887 [Source:HGNC Symbol;Acc:HGNC:55047]	17	Plaque vs No_Plaque	n.s.	17.0478	-2.1693e-06	0.00144245	0.855218	0.987656											Different Direction
ENSG00000113494.16	PRLR	protein_coding	prolactin receptor [Source:HGNC Symbol;Acc:HGNC:9446]	5	Plaque vs No_Plaque	n.s.	150.23	0.0624222	0.022845	0.000243434	0.0239221			Raw pvalue DEG	FDR DEG		PRLR	protein_coding	prolactin receptor [Source:HGNC Symbol;Acc:HGNC:9446]	5	Plaque vs No_Plaque	n.s.	149.338	-3.55627e-05	0.00144214	0.132368	0.981282											Different Direction
ENSG00000116350.16	SRSF4	protein_coding	serine and arginine rich splicing factor 4 [Source:HGNC Symbol;Acc:HGNC:10786]	1	Plaque vs No_Plaque	n.s.	1664.54	0.039151	0.0163058	0.000781468	0.0241292			Raw pvalue DEG	FDR DEG		SRSF4	protein_coding	serine and arginine rich splicing factor 4 [Source:HGNC Symbol;Acc:HGNC:10786]	1	Plaque vs No_Plaque	n.s.	1647.47	3.28215e-05	0.00144137	0.322699	0.981282											Same Direction
ENSG00000124659.6	TBCC	protein_coding	tubulin folding cofactor C [Source:HGNC Symbol;Acc:HGNC:11580]	6	Plaque vs No_Plaque	n.s.	289.441	-0.034185	0.0124748	0.000350031	0.0241292			Raw pvalue DEG	FDR DEG		TBCC	protein_coding	tubulin folding cofactor C [Source:HGNC Symbol;Acc:HGNC:11580]	6	Plaque vs No_Plaque	n.s.	304.041	3.06377e-05	0.00144032	0.473452	0.981282											Different Direction
ENSG00000137801.10	THBS1	protein_coding	thrombospondin 1 [Source:HGNC Symbol;Acc:HGNC:11785]	15	Plaque vs No_Plaque	n.s.	774.714	0.00444267	0.010427	0.000777188	0.0241292			Raw pvalue DEG	FDR DEG		THBS1	protein_coding	thrombospondin 1 [Source:HGNC Symbol;Acc:HGNC:11785]	15	Plaque vs No_Plaque	n.s.	882.168	6.59458e-06	0.00144264	0.32784	0.981282											Same Direction
ENSG00000197386.10	HTT	protein_coding	huntingtin [Source:HGNC Symbol;Acc:HGNC:4851]	4	Plaque vs No_Plaque	n.s.	1841.56	0.0293841	0.0116825	0.000780816	0.0241292			Raw pvalue DEG	FDR DEG		HTT	protein_coding	huntingtin [Source:HGNC Symbol;Acc:HGNC:4851]	4	Plaque vs No_Plaque	n.s.	1905.89	-2.94665e-05	0.0014403	0.49792	0.981282											Different Direction
ENSG00000135334.8	AKIRIN2	protein_coding	akirin 2 [Source:HGNC Symbol;Acc:HGNC:21407]	6	Plaque vs No_Plaque	n.s.	620.559	-0.0630458	0.0253523	0.000441167	0.0242633			Raw pvalue DEG	FDR DEG		AKIRIN2	protein_coding	akirin 2 [Source:HGNC Symbol;Acc:HGNC:21407]	6	Plaque vs No_Plaque	n.s.	610.567	-2.15521e-05	0.00144218	0.29477	0.981282											Same Direction
ENSG00000141699.10	RETREG3	protein_coding	reticulophagy regulator family member 3 [Source:HGNC Symbol;Acc:HGNC:27258]	17	Plaque vs No_Plaque	n.s.	712.014	0.0320551	0.0132913	0.000920295	0.0243233			Raw pvalue DEG	FDR DEG		RETREG3	protein_coding	reticulophagy regulator family member 3 [Source:HGNC Symbol;Acc:HGNC:27258]	17	Plaque vs No_Plaque	n.s.	743.535	1.36234e-05	0.0014406	0.727727	0.985114											Same Direction
ENSG00000101745.16	ANKRD12	protein_coding	ankyrin repeat domain 12 [Source:HGNC Symbol;Acc:HGNC:29135]	18	Plaque vs No_Plaque	n.s.	3488.27	0.0300291	0.0126963	0.00112777	0.0244793			Raw pvalue DEG	FDR DEG		ANKRD12	protein_coding	ankyrin repeat domain 12 [Source:HGNC Symbol;Acc:HGNC:29135]	18	Plaque vs No_Plaque	n.s.	3609.92	3.50912e-05	0.00144079	0.372826	0.981282											Same Direction
ENSG00000167110.17	GOLGA2	protein_coding	golgin A2 [Source:HGNC Symbol;Acc:HGNC:4425]	9	Plaque vs No_Plaque	n.s.	671.071	0.0265754	0.0106274	0.000924978	0.0244793			Raw pvalue DEG	FDR DEG		GOLGA2	protein_coding	golgin A2 [Source:HGNC Symbol;Acc:HGNC:4425]	9	Plaque vs No_Plaque	n.s.	706.492	-2.72878e-05	0.00144031	0.521217	0.981282											Different Direction
ENSG00000145191.12	EIF2B5	protein_coding	eukaryotic translation initiation factor 2B subunit epsilon [Source:HGNC Symbol;Acc:HGNC:3261]	3	Plaque vs No_Plaque	n.s.	814.411	0.0216314	0.00826923	0.000955183	0.0249388			Raw pvalue DEG	FDR DEG		EIF2B5	protein_coding	eukaryotic translation initiation factor 2B subunit epsilon [Source:HGNC Symbol;Acc:HGNC:3261]	3	Plaque vs No_Plaque	n.s.	822.128	1.80922e-05	0.00143838	0.748751	0.985397											Same Direction
ENSG00000153922.10	CHD1	protein_coding	chromodomain helicase DNA binding protein 1 [Source:HGNC Symbol;Acc:HGNC:1915]	5	Plaque vs No_Plaque	n.s.	5600.08	0.0690475	0.0310297	0.000885806	0.0251574			Raw pvalue DEG	FDR DEG		CHD1	protein_coding	chromodomain helicase DNA binding protein 1 [Source:HGNC Symbol;Acc:HGNC:1915]	5	Plaque vs No_Plaque	n.s.	5581.17	2.71489e-05	0.00144244	0.101001	0.981282											Same Direction
ENSG00000206418.3	RAB12	protein_coding	RAB12, member RAS oncogene family [Source:HGNC Symbol;Acc:HGNC:31332]	18	Plaque vs No_Plaque	n.s.	382.879	0.0345641	0.0139351	0.000725507	0.0251574			Raw pvalue DEG	FDR DEG		RAB12	protein_coding	RAB12, member RAS oncogene family [Source:HGNC Symbol;Acc:HGNC:31332]	18	Plaque vs No_Plaque	n.s.	388.653	4.30469e-05	0.00144104	0.253873	0.981282											Same Direction
ENSG00000214753.2	HNRNPUL2	protein_coding	heterogeneous nuclear ribonucleoprotein U like 2 [Source:HGNC Symbol;Acc:HGNC:25451]	11	Plaque vs No_Plaque	n.s.	494.381	0.0271268	0.0104946	0.000729514	0.0251574			Raw pvalue DEG	FDR DEG		HNRNPUL2	protein_coding	heterogeneous nuclear ribonucleoprotein U like 2 [Source:HGNC Symbol;Acc:HGNC:25451]	11	Plaque vs No_Plaque	n.s.	524.748	5.43069e-05	0.00144057	0.213513	0.981282											Same Direction
ENSG00000242689.2	CNTF	protein_coding	ciliary neurotrophic factor [Source:HGNC Symbol;Acc:HGNC:2169]	11	Plaque vs No_Plaque	n.s.	36.8501	0.0596724	0.0227292	0.000332031	0.0251574			Raw pvalue DEG	FDR DEG		CNTF	protein_coding	ciliary neurotrophic factor [Source:HGNC Symbol;Acc:HGNC:2169]	11	Plaque vs No_Plaque	n.s.	37.6023	3.08768e-06	0.00144191	0.897524	0.989986											Same Direction
ENSG00000111300.9	NAA25	protein_coding	N-alpha-acetyltransferase 25, NatB auxiliary subunit [Source:HGNC Symbol;Acc:HGNC:25783]	12	Plaque vs No_Plaque	n.s.	806.779	0.0280174	0.0113901	0.000978638	0.0252484			Raw pvalue DEG	FDR DEG		NAA25	protein_coding	N-alpha-acetyltransferase 25, NatB auxiliary subunit [Source:HGNC Symbol;Acc:HGNC:25783]	12	Plaque vs No_Plaque	n.s.	801.817	6.36469e-05	0.0014398	0.212828	0.981282											Same Direction
ENSG00000119402.16	FBXW2	protein_coding	F-box and WD repeat domain containing 2 [Source:HGNC Symbol;Acc:HGNC:13608]	9	Plaque vs No_Plaque	n.s.	1360.87	0.0228901	0.00881991	0.000912164	0.0254635			Raw pvalue DEG	FDR DEG		FBXW2	protein_coding	F-box and WD repeat domain containing 2 [Source:HGNC Symbol;Acc:HGNC:13608]	9	Plaque vs No_Plaque	n.s.	1432.52	4.87019e-05	0.00143899	0.373974	0.981282											Same Direction
ENSG00000118816.9	CCNI	protein_coding	cyclin I [Source:HGNC Symbol;Acc:HGNC:1595]	4	Plaque vs No_Plaque	n.s.	3233.26	-0.0257248	0.0106737	0.00122634	0.0255			Raw pvalue DEG	FDR DEG		CCNI	protein_coding	cyclin I [Source:HGNC Symbol;Acc:HGNC:1595]	4	Plaque vs No_Plaque	n.s.	3358.01	-1.29089e-05	0.00144012	0.764717	0.986281											Same Direction
ENSG00000176410.7	DNAJC30	protein_coding	DnaJ heat shock protein family (Hsp40) member C30 [Source:HGNC Symbol;Acc:HGNC:16410]	7	Plaque vs No_Plaque	n.s.	23.4823	-0.111873	0.0449925	0.000393917	0.0255			Raw pvalue DEG	FDR DEG		DNAJC30	protein_coding	DnaJ heat shock protein family (Hsp40) member C30 [Source:HGNC Symbol;Acc:HGNC:16410]	7	Plaque vs No_Plaque	n.s.	23.1195	-6.64476e-06	0.00144252	0.55943	0.981282											Same Direction
ENSG00000257354.2	AC048341.2	lincRNA	MIRLET7I host gene [Source:HGNC Symbol;Acc:HGNC:55478]	12	Plaque vs No_Plaque	n.s.	102.508	0.0468188	0.0163269	0.000188287	0.0255			Raw pvalue DEG	FDR DEG		AC048341.2	lincRNA	MIRLET7I host gene [Source:HGNC Symbol;Acc:HGNC:55478]	12	Plaque vs No_Plaque	n.s.	106.252	4.10142e-05	0.00144144	0.222793	0.981282											Same Direction
ENSG00000118873.15	RAB3GAP2	protein_coding	RAB3 GTPase activating non-catalytic protein subunit 2 [Source:HGNC Symbol;Acc:HGNC:17168]	1	Plaque vs No_Plaque	n.s.	943.616	0.022101	0.00855912	0.00101653	0.0255076			Raw pvalue DEG	FDR DEG		RAB3GAP2	protein_coding	RAB3 GTPase activating non-catalytic protein subunit 2 [Source:HGNC Symbol;Acc:HGNC:17168]	1	Plaque vs No_Plaque	n.s.	959.039	8.68943e-05	0.00143947	0.131116	0.981282											Same Direction
ENSG00000144674.16	GOLGA4	protein_coding	golgin A4 [Source:HGNC Symbol;Acc:HGNC:4427]	3	Plaque vs No_Plaque	n.s.	1316.76	0.0296589	0.0127416	0.00122554	0.0257424			Raw pvalue DEG	FDR DEG		GOLGA4	protein_coding	golgin A4 [Source:HGNC Symbol;Acc:HGNC:4427]	3	Plaque vs No_Plaque	n.s.	1332.06	5.98197e-05	0.00144126	0.123202	0.981282											Same Direction
ENSG00000130703.15	OSBPL2	protein_coding	oxysterol binding protein like 2 [Source:HGNC Symbol;Acc:HGNC:15761]	20	Plaque vs No_Plaque	n.s.	1060.5	0.0289903	0.0117411	0.000903081	0.0260539			Raw pvalue DEG	FDR DEG		OSBPL2	protein_coding	oxysterol binding protein like 2 [Source:HGNC Symbol;Acc:HGNC:15761]	20	Plaque vs No_Plaque	n.s.	1124.85	1.25231e-05	0.00144081	0.735953	0.985341											Same Direction
ENSG00000143398.19	PIP5K1A	protein_coding	phosphatidylinositol-4-phosphate 5-kinase type 1 alpha [Source:HGNC Symbol;Acc:HGNC:8994]	1	Plaque vs No_Plaque	n.s.	617.807	0.0306781	0.0114835	0.000495128	0.0261181			Raw pvalue DEG	FDR DEG		PIP5K1A	protein_coding	phosphatidylinositol-4-phosphate 5-kinase type 1 alpha [Source:HGNC Symbol;Acc:HGNC:8994]	1	Plaque vs No_Plaque	n.s.	636.694	3.08249e-05	0.00144025	0.477766	0.981282											Same Direction
ENSG00000166037.10	CEP57	protein_coding	centrosomal protein 57 [Source:HGNC Symbol;Acc:HGNC:30794]	11	Plaque vs No_Plaque	n.s.	1200.14	0.028661	0.0118845	0.00105465	0.0261181			Raw pvalue DEG	FDR DEG		CEP57	protein_coding	centrosomal protein 57 [Source:HGNC Symbol;Acc:HGNC:30794]	11	Plaque vs No_Plaque	n.s.	1231.14	2.71472e-05	0.00144006	0.545653	0.981282											Same Direction
ENSG00000185989.10	RASA3	protein_coding	RAS p21 protein activator 3 [Source:HGNC Symbol;Acc:HGNC:20331]	13	Plaque vs No_Plaque	n.s.	3605	0.0314998	0.0138098	0.00126618	0.0261181			Raw pvalue DEG	FDR DEG		RASA3	protein_coding	RAS p21 protein activator 3 [Source:HGNC Symbol;Acc:HGNC:20331]	13	Plaque vs No_Plaque	n.s.	3749.46	-7.67763e-06	0.00144075	0.838005	0.986535											Different Direction
ENSG00000263272.1	AC004148.2	antisense_RNA	novel transcript, antisense to RPAIN	17	Plaque vs No_Plaque	n.s.	159.527	0.04785	0.0183942	0.000412481	0.0261181			Raw pvalue DEG	FDR DEG		AC004148.2	antisense_RNA	novel transcript, antisense to RPAIN	17	Plaque vs No_Plaque	n.s.	156.031	5.88638e-05	0.00144201	0.0544662	0.981282											Same Direction
ENSG00000197043.13	ANXA6	protein_coding	annexin A6 [Source:HGNC Symbol;Acc:HGNC:544]	5	Plaque vs No_Plaque	n.s.	1636.29	-0.0759572	0.039047	0.00127478	0.0261681			Raw pvalue DEG	FDR DEG		ANXA6	protein_coding	annexin A6 [Source:HGNC Symbol;Acc:HGNC:544]	5	Plaque vs No_Plaque	n.s.	1708.69	1.5614e-05	0.00144242	0.291417	0.981282											Different Direction
ENSG00000177721.4	ANXA2R	protein_coding	annexin A2 receptor [Source:HGNC Symbol;Acc:HGNC:33463]	5	Plaque vs No_Plaque	n.s.	105.228	-0.0333321	0.0124386	0.000422528	0.0264232			Raw pvalue DEG	FDR DEG		ANXA2R	protein_coding	annexin A2 receptor [Source:HGNC Symbol;Acc:HGNC:33463]	5	Plaque vs No_Plaque	n.s.	107.495	-5.51839e-05	0.00144087	0.180089	0.981282											Same Direction
ENSG00000166233.14	ARIH1	protein_coding	ariadne RBR E3 ubiquitin protein ligase 1 [Source:HGNC Symbol;Acc:HGNC:689]	15	Plaque vs No_Plaque	n.s.	2029.17	0.0336195	0.014247	0.000997928	0.0264962			Raw pvalue DEG	FDR DEG		ARIH1	protein_coding	ariadne RBR E3 ubiquitin protein ligase 1 [Source:HGNC Symbol;Acc:HGNC:689]	15	Plaque vs No_Plaque	n.s.	2031.32	3.07214e-05	0.00144099	0.40758	0.981282											Same Direction
ENSG00000110713.15	NUP98	protein_coding	nucleoporin 98 and 96 precursor [Source:HGNC Symbol;Acc:HGNC:8068]	11	Plaque vs No_Plaque	n.s.	2331.5	0.0426173	0.019914	0.00134716	0.0268465			Raw pvalue DEG	FDR DEG		NUP98	protein_coding	nucleoporin 98 and 96 precursor [Source:HGNC Symbol;Acc:HGNC:8068]	11	Plaque vs No_Plaque	n.s.	2367.88	-1.40665e-05	0.00144174	0.596452	0.981282											Different Direction
ENSG00000204120.14	GIGYF2	protein_coding	GRB10 interacting GYF protein 2 [Source:HGNC Symbol;Acc:HGNC:11960]	2	Plaque vs No_Plaque	n.s.	817.374	0.0344211	0.0155931	0.00136782	0.0271565			Raw pvalue DEG	FDR DEG		GIGYF2	protein_coding	GRB10 interacting GYF protein 2 [Source:HGNC Symbol;Acc:HGNC:11960]	2	Plaque vs No_Plaque	n.s.	805.296	-6.1316e-06	0.00144112	0.857276	0.987656											Different Direction
ENSG00000211456.10	SACM1L	protein_coding	SAC1 like phosphatidylinositide phosphatase [Source:HGNC Symbol;Acc:HGNC:17059]	3	Plaque vs No_Plaque	n.s.	1122.78	0.0286312	0.0120661	0.00116268	0.0278735			Raw pvalue DEG	FDR DEG		SACM1L	protein_coding	SAC1 like phosphatidylinositide phosphatase [Source:HGNC Symbol;Acc:HGNC:17059]	3	Plaque vs No_Plaque	n.s.	1167.91	3.07391e-06	0.00144031	0.94065	0.994568											Same Direction
ENSG00000164327.12	RICTOR	protein_coding	RPTOR independent companion of MTOR complex 2 [Source:HGNC Symbol;Acc:HGNC:28611]	5	Plaque vs No_Plaque	n.s.	3805.74	0.0297351	0.0130584	0.00139117	0.0279057			Raw pvalue DEG	FDR DEG		RICTOR	protein_coding	RPTOR independent companion of MTOR complex 2 [Source:HGNC Symbol;Acc:HGNC:28611]	5	Plaque vs No_Plaque	n.s.	3926.42	3.95906e-05	0.0014411	0.284519	0.981282											Same Direction
ENSG00000179456.10	ZBTB18	protein_coding	zinc finger and BTB domain containing 18 [Source:HGNC Symbol;Acc:HGNC:13030]	1	Plaque vs No_Plaque	n.s.	1055.7	0.027623	0.0119381	0.00142129	0.0279057			Raw pvalue DEG	FDR DEG		ZBTB18	protein_coding	zinc finger and BTB domain containing 18 [Source:HGNC Symbol;Acc:HGNC:13030]	1	Plaque vs No_Plaque	n.s.	1105.15	9.33441e-05	0.00144186	0.0237489	0.981282			Raw pvalue DEG					Validated			Same Direction
ENSG00000178105.9	DDX10	protein_coding	DEAD-box helicase 10 [Source:HGNC Symbol;Acc:HGNC:2735]	11	Plaque vs No_Plaque	n.s.	72.542	-0.0809182	0.0331359	0.000461635	0.0281258			Raw pvalue DEG	FDR DEG		DDX10	protein_coding	DEAD-box helicase 10 [Source:HGNC Symbol;Acc:HGNC:2735]	11	Plaque vs No_Plaque	n.s.	68.4503	1.72244e-05	0.0014423	0.342005	0.981282											Different Direction
ENSG00000037749.11	MFAP3	protein_coding	microfibril associated protein 3 [Source:HGNC Symbol;Acc:HGNC:7034]	5	Plaque vs No_Plaque	n.s.	200.69	0.0393807	0.0144282	0.000332258	0.0281553			Raw pvalue DEG	FDR DEG		MFAP3	protein_coding	microfibril associated protein 3 [Source:HGNC Symbol;Acc:HGNC:7034]	5	Plaque vs No_Plaque	n.s.	202.258	4.14505e-06	0.0014406	0.915144	0.992839											Same Direction
ENSG00000107185.9	RGP1	protein_coding	RGP1 homolog, RAB6A GEF complex partner 1 [Source:HGNC Symbol;Acc:HGNC:21965]	9	Plaque vs No_Plaque	n.s.	484.556	0.0283281	0.0114331	0.000896931	0.0281553			Raw pvalue DEG	FDR DEG		RGP1	protein_coding	RGP1 homolog, RAB6A GEF complex partner 1 [Source:HGNC Symbol;Acc:HGNC:21965]	9	Plaque vs No_Plaque	n.s.	521.327	-2.2407e-05	0.00144016	0.606293	0.981282											Different Direction
ENSG00000198742.9	SMURF1	protein_coding	SMAD specific E3 ubiquitin protein ligase 1 [Source:HGNC Symbol;Acc:HGNC:16807]	7	Plaque vs No_Plaque	n.s.	782.766	0.0333845	0.0152002	0.00144949	0.0281553			Raw pvalue DEG	FDR DEG		SMURF1	protein_coding	SMAD specific E3 ubiquitin protein ligase 1 [Source:HGNC Symbol;Acc:HGNC:16807]	7	Plaque vs No_Plaque	n.s.	784.663	1.02027e-05	0.0014412	0.757683	0.985397											Same Direction
ENSG00000255670.1	AC007619.1	lincRNA	novel transcript	12	Plaque vs No_Plaque	n.s.	13.5201	0.0778531	0.0279239	0.000191172	0.0281553			Raw pvalue DEG	FDR DEG		AC007619.1	lincRNA	novel transcript	12	Plaque vs No_Plaque	n.s.	13.5992	1.5497e-05	0.00144229	0.389089	0.981282											Same Direction
ENSG00000165312.6	OTUD1	protein_coding	OTU deubiquitinase 1 [Source:HGNC Symbol;Acc:HGNC:27346]	10	Plaque vs No_Plaque	n.s.	392.396	-0.0988803	0.042294	0.000566498	0.0283725			Raw pvalue DEG	FDR DEG		OTUD1	protein_coding	OTU deubiquitinase 1 [Source:HGNC Symbol;Acc:HGNC:27346]	10	Plaque vs No_Plaque	n.s.	382.648	6.00597e-06	0.0014425	0.614406	0.981282											Different Direction
ENSG00000182518.13	FAM104B	protein_coding	family with sequence similarity 104 member B [Source:HGNC Symbol;Acc:HGNC:25085]	X	Plaque vs No_Plaque	n.s.	23.8575	-0.142329	0.0598997	0.000429009	0.0293483			Raw pvalue DEG	FDR DEG		FAM104B	protein_coding	family with sequence similarity 104 member B [Source:HGNC Symbol;Acc:HGNC:25085]	X	Plaque vs No_Plaque	n.s.	25.7468	9.1286e-06	0.00144259	0.32556	0.981282											Different Direction
ENSG00000116584.17	ARHGEF2	protein_coding	Rho/Rac guanine nucleotide exchange factor 2 [Source:HGNC Symbol;Acc:HGNC:682]	1	Plaque vs No_Plaque	n.s.	2082.4	0.0328686	0.0151381	0.00151977	0.0295199			Raw pvalue DEG	FDR DEG		ARHGEF2	protein_coding	Rho/Rac guanine nucleotide exchange factor 2 [Source:HGNC Symbol;Acc:HGNC:682]	1	Plaque vs No_Plaque	n.s.	2223.35	-4.74976e-06	0.00144103	0.888936	0.98996											Different Direction
ENSG00000138592.13	USP8	protein_coding	ubiquitin specific peptidase 8 [Source:HGNC Symbol;Acc:HGNC:12631]	15	Plaque vs No_Plaque	n.s.	1387.73	0.0265199	0.011529	0.0015565	0.0295781			Raw pvalue DEG	FDR DEG		USP8	protein_coding	ubiquitin specific peptidase 8 [Source:HGNC Symbol;Acc:HGNC:12631]	15	Plaque vs No_Plaque	n.s.	1395.47	4.10576e-05	0.00144006	0.372912	0.981282											Same Direction
ENSG00000116489.12	CAPZA1	protein_coding	capping actin protein of muscle Z-line subunit alpha 1 [Source:HGNC Symbol;Acc:HGNC:1488]	1	Plaque vs No_Plaque	n.s.	2865.35	0.0386599	0.0184067	0.00157192	0.02987			Raw pvalue DEG	FDR DEG		CAPZA1	protein_coding	capping actin protein of muscle Z-line subunit alpha 1 [Source:HGNC Symbol;Acc:HGNC:1488]	1	Plaque vs No_Plaque	n.s.	2944.44	2.01962e-05	0.00144173	0.454979	0.981282											Same Direction
ENSG00000188818.12	ZDHHC11	protein_coding	zinc finger DHHC-type containing 11 [Source:HGNC Symbol;Acc:HGNC:19158]	5	Plaque vs No_Plaque	n.s.	28.4512	0.106773	0.0393683	0.00021562	0.0300505			Raw pvalue DEG	FDR DEG		ZDHHC11	protein_coding	zinc finger DHHC-type containing 11 [Source:HGNC Symbol;Acc:HGNC:19158]	5	Plaque vs No_Plaque	n.s.	29.8875	1.14937e-05	0.00144251	0.353925	0.981282											Same Direction
ENSG00000243927.5	MRPS6	protein_coding	mitochondrial ribosomal protein S6 [Source:HGNC Symbol;Acc:HGNC:14051]	21	Plaque vs No_Plaque	n.s.	170.195	0.051145	0.0206426	0.00051475	0.0301429			Raw pvalue DEG	FDR DEG		MRPS6	protein_coding	mitochondrial ribosomal protein S6 [Source:HGNC Symbol;Acc:HGNC:14051]	21	Plaque vs No_Plaque	n.s.	181.327	-4.11268e-05	0.00144214	0.0947662	0.981282											Different Direction
ENSG00000140632.16	GLYR1	protein_coding	glyoxylate reductase 1 homolog [Source:HGNC Symbol;Acc:HGNC:24434]	16	Plaque vs No_Plaque	n.s.	1365.46	0.0220449	0.00873678	0.00116427	0.0306323			Raw pvalue DEG	FDR DEG		GLYR1	protein_coding	glyoxylate reductase 1 homolog [Source:HGNC Symbol;Acc:HGNC:24434]	16	Plaque vs No_Plaque	n.s.	1427.39	3.67771e-05	0.00143968	0.446178	0.981282											Same Direction
ENSG00000011275.18	RNF216	protein_coding	ring finger protein 216 [Source:HGNC Symbol;Acc:HGNC:21698]	7	Plaque vs No_Plaque	n.s.	1977.46	0.0303041	0.0129714	0.00119457	0.0313091			Raw pvalue DEG	FDR DEG		RNF216	protein_coding	ring finger protein 216 [Source:HGNC Symbol;Acc:HGNC:21698]	7	Plaque vs No_Plaque	n.s.	2008.17	1.02414e-05	0.00144021	0.810069	0.986281											Same Direction
ENSG00000105339.10	DENND3	protein_coding	DENN domain containing 3 [Source:HGNC Symbol;Acc:HGNC:29134]	8	Plaque vs No_Plaque	n.s.	3771.5	0.0383122	0.0185745	0.0016581	0.0313091			Raw pvalue DEG	FDR DEG		DENND3	protein_coding	DENN domain containing 3 [Source:HGNC Symbol;Acc:HGNC:29134]	8	Plaque vs No_Plaque	n.s.	4160	-2.30822e-05	0.00144182	0.377466	0.981282											Different Direction
ENSG00000115350.11	POLE4	protein_coding	DNA polymerase epsilon 4, accessory subunit [Source:HGNC Symbol;Acc:HGNC:18755]	2	Plaque vs No_Plaque	n.s.	74.2789	-0.10006	0.0415409	0.000472337	0.0313091			Raw pvalue DEG	FDR DEG		POLE4	protein_coding	DNA polymerase epsilon 4, accessory subunit [Source:HGNC Symbol;Acc:HGNC:18755]	2	Plaque vs No_Plaque	n.s.	79.6541	1.33703e-05	0.00144251	0.278702	0.981282											Different Direction
ENSG00000130159.13	ECSIT	protein_coding	ECSIT signaling integrator [Source:HGNC Symbol;Acc:HGNC:29548]	19	Plaque vs No_Plaque	n.s.	229.838	-0.0349838	0.0135504	0.000526469	0.0316954			Raw pvalue DEG	FDR DEG		ECSIT	protein_coding	ECSIT signaling integrator [Source:HGNC Symbol;Acc:HGNC:29548]	19	Plaque vs No_Plaque	n.s.	233.169	2.32321e-05	0.00144108	0.507446	0.981282											Different Direction
ENSG00000148110.15	MFSD14B	protein_coding	major facilitator superfamily domain containing 14B [Source:HGNC Symbol;Acc:HGNC:23376]	9	Plaque vs No_Plaque	n.s.	486.631	0.0351514	0.0153223	0.0010626	0.0316954			Raw pvalue DEG	FDR DEG		MFSD14B	protein_coding	major facilitator superfamily domain containing 14B [Source:HGNC Symbol;Acc:HGNC:23376]	9	Plaque vs No_Plaque	n.s.	527.364	2.45015e-05	0.00144113	0.477843	0.981282											Same Direction
ENSG00000167522.14	ANKRD11	protein_coding	ankyrin repeat domain containing 11 [Source:HGNC Symbol;Acc:HGNC:21316]	16	Plaque vs No_Plaque	n.s.	3246.59	0.0266082	0.0118588	0.0017214	0.0316954			Raw pvalue DEG	FDR DEG		ANKRD11	protein_coding	ankyrin repeat domain containing 11 [Source:HGNC Symbol;Acc:HGNC:21316]	16	Plaque vs No_Plaque	n.s.	3348.03	4.46955e-05	0.00144044	0.304793	0.981282											Same Direction
ENSG00000069329.16	VPS35	protein_coding	VPS35 retromer complex component [Source:HGNC Symbol;Acc:HGNC:13487]	16	Plaque vs No_Plaque	n.s.	798.491	0.0267117	0.0115208	0.00145116	0.0322954			Raw pvalue DEG	FDR DEG		VPS35	protein_coding	VPS35 retromer complex component [Source:HGNC Symbol;Acc:HGNC:13487]	16	Plaque vs No_Plaque	n.s.	822.315	6.05411e-05	0.00144067	0.168885	0.981282											Same Direction
ENSG00000125304.8	TM9SF2	protein_coding	transmembrane 9 superfamily member 2 [Source:HGNC Symbol;Acc:HGNC:11865]	13	Plaque vs No_Plaque	n.s.	1543.69	0.0294347	0.0135849	0.00177839	0.0322954			Raw pvalue DEG	FDR DEG		TM9SF2	protein_coding	transmembrane 9 superfamily member 2 [Source:HGNC Symbol;Acc:HGNC:11865]	13	Plaque vs No_Plaque	n.s.	1626.72	1.52963e-05	0.00144093	0.671926	0.985114											Same Direction
ENSG00000173011.11	TADA2B	protein_coding	transcriptional adaptor 2B [Source:HGNC Symbol;Acc:HGNC:30781]	4	Plaque vs No_Plaque	n.s.	973.582	0.0235938	0.0101681	0.00177614	0.0322954			Raw pvalue DEG	FDR DEG		TADA2B	protein_coding	transcriptional adaptor 2B [Source:HGNC Symbol;Acc:HGNC:30781]	4	Plaque vs No_Plaque	n.s.	1008.15	4.77335e-09	0.00143919	0.999796	0.999796											Same Direction
ENSG00000103044.10	HAS3	protein_coding	hyaluronan synthase 3 [Source:HGNC Symbol;Acc:HGNC:4820]	16	Plaque vs No_Plaque	n.s.	23.2556	-0.0754817	0.0278951	0.000243795	0.0323716			Raw pvalue DEG	FDR DEG		HAS3	protein_coding	hyaluronan synthase 3 [Source:HGNC Symbol;Acc:HGNC:4820]	16	Plaque vs No_Plaque	n.s.	21.8747	-1.5348e-06	0.00144229	0.930047	0.993718											Same Direction
ENSG00000187601.4	MAGEH1	protein_coding	MAGE family member H1 [Source:HGNC Symbol;Acc:HGNC:24092]	X	Plaque vs No_Plaque	n.s.	42.0613	-0.0836287	0.0353264	0.000578204	0.0323716			Raw pvalue DEG	FDR DEG		MAGEH1	protein_coding	MAGE family member H1 [Source:HGNC Symbol;Acc:HGNC:24092]	X	Plaque vs No_Plaque	n.s.	41.3934	7.91194e-06	0.00144233	0.626427	0.983105											Different Direction
ENSG00000198315.10	ZKSCAN8	protein_coding	zinc finger with KRAB and SCAN domains 8 [Source:HGNC Symbol;Acc:HGNC:12983]	6	Plaque vs No_Plaque	n.s.	1533.82	0.0281509	0.0127916	0.00175823	0.0323716			Raw pvalue DEG	FDR DEG		ZKSCAN8	protein_coding	zinc finger with KRAB and SCAN domains 8 [Source:HGNC Symbol;Acc:HGNC:12983]	6	Plaque vs No_Plaque	n.s.	1517.95	1.95939e-05	0.00144035	0.640497	0.983389											Same Direction
ENSG00000150593.17	PDCD4	protein_coding	programmed cell death 4 [Source:HGNC Symbol;Acc:HGNC:8763]	10	Plaque vs No_Plaque	n.s.	3521.09	0.0507818	0.0264782	0.0018073	0.0324928			Raw pvalue DEG	FDR DEG		PDCD4	protein_coding	programmed cell death 4 [Source:HGNC Symbol;Acc:HGNC:8763]	10	Plaque vs No_Plaque	n.s.	3487.91	3.10428e-05	0.00144221	0.155037	0.981282											Same Direction
ENSG00000090470.14	PDCD7	protein_coding	programmed cell death 7 [Source:HGNC Symbol;Acc:HGNC:8767]	15	Plaque vs No_Plaque	n.s.	221.459	-0.0373969	0.0148992	0.000589453	0.0326703			Raw pvalue DEG	FDR DEG		PDCD7	protein_coding	programmed cell death 7 [Source:HGNC Symbol;Acc:HGNC:8767]	15	Plaque vs No_Plaque	n.s.	223.293	-1.5072e-05	0.00144042	0.713619	0.985114											Same Direction
ENSG00000108666.9	C17orf75	protein_coding	chromosome 17 open reading frame 75 [Source:HGNC Symbol;Acc:HGNC:30173]	17	Plaque vs No_Plaque	n.s.	179.864	0.0349172	0.0130365	0.000416661	0.0326703			Raw pvalue DEG	FDR DEG		C17orf75	protein_coding	chromosome 17 open reading frame 75 [Source:HGNC Symbol;Acc:HGNC:30173]	17	Plaque vs No_Plaque	n.s.	184.702	7.06494e-05	0.00144082	0.114157	0.981282											Same Direction
ENSG00000171135.13	JAGN1	protein_coding	jagunal homolog 1 [Source:HGNC Symbol;Acc:HGNC:26926]	3	Plaque vs No_Plaque	n.s.	138.799	-0.0358798	0.0139351	0.000518598	0.0328754			Raw pvalue DEG	FDR DEG		JAGN1	protein_coding	jagunal homolog 1 [Source:HGNC Symbol;Acc:HGNC:26926]	3	Plaque vs No_Plaque	n.s.	144.87	4.45001e-06	0.00144115	0.893577	0.98996											Different Direction
ENSG00000172943.19	PHF8	protein_coding	PHD finger protein 8 [Source:HGNC Symbol;Acc:HGNC:20672]	X	Plaque vs No_Plaque	n.s.	930.32	0.0208339	0.00836265	0.00140153	0.0328853			Raw pvalue DEG	FDR DEG		PHF8	protein_coding	PHD finger protein 8 [Source:HGNC Symbol;Acc:HGNC:20672]	X	Plaque vs No_Plaque	n.s.	939.502	3.31124e-05	0.00143892	0.53694	0.981282											Same Direction
ENSG00000103657.13	HERC1	protein_coding	HECT and RLD domain containing E3 ubiquitin protein ligase family member 1 [Source:HGNC Symbol;Acc:HGNC:4867]	15	Plaque vs No_Plaque	n.s.	3814.4	0.030471	0.014317	0.00187612	0.0330548			Raw pvalue DEG	FDR DEG		HERC1	protein_coding	HECT and RLD domain containing E3 ubiquitin protein ligase family member 1 [Source:HGNC Symbol;Acc:HGNC:4867]	15	Plaque vs No_Plaque	n.s.	3826.03	-4.23775e-05	0.00144097	0.271506	0.981282											Different Direction
ENSG00000133794.17	ARNTL	protein_coding	basic helix-loop-helix ARNT like 1 [Source:HGNC Symbol;Acc:HGNC:701]	11	Plaque vs No_Plaque	n.s.	1526.03	0.027038	0.011657	0.00142182	0.0331411			Raw pvalue DEG	FDR DEG		ARNTL	protein_coding	basic helix-loop-helix ARNT like 1 [Source:HGNC Symbol;Acc:HGNC:701]	11	Plaque vs No_Plaque	n.s.	1543.09	-8.01876e-06	0.00144045	0.841489	0.986535											Different Direction
ENSG00000170325.14	PRDM10	protein_coding	PR/SET domain 10 [Source:HGNC Symbol;Acc:HGNC:13995]	11	Plaque vs No_Plaque	n.s.	225.322	0.0297924	0.011358	0.000583971	0.0334121			Raw pvalue DEG	FDR DEG		PRDM10	protein_coding	PR/SET domain 10 [Source:HGNC Symbol;Acc:HGNC:13995]	11	Plaque vs No_Plaque	n.s.	227.261	6.14894e-05	0.00144069	0.161468	0.981282											Same Direction
ENSG00000115211.15	CDC27	protein_coding	eukaryotic translation initiation factor 2B subunit delta [Source:HGNC Symbol;Acc:HGNC:3260]	2	Plaque vs No_Plaque	n.s.	303.957	0.0234246	0.00857069	0.000600775	0.0336417			Raw pvalue DEG	FDR DEG		EIF2B4	protein_coding	eukaryotic translation initiation factor 2B subunit delta [Source:HGNC Symbol;Acc:HGNC:3260]	2	Plaque vs No_Plaque	n.s.	306.957	-5.33276e-05	0.00143876	0.346057	0.981282											Different Direction
ENSG00000132294.14	EFR3A	protein_coding	EFR3 homolog A [Source:HGNC Symbol;Acc:HGNC:28970]	8	Plaque vs No_Plaque	n.s.	1342.31	0.0292658	0.0136599	0.00192623	0.0336417			Raw pvalue DEG	FDR DEG		EFR3A	protein_coding	EFR3 homolog A [Source:HGNC Symbol;Acc:HGNC:28970]	8	Plaque vs No_Plaque	n.s.	1343.06	-9.99626e-06	0.00144047	0.803655	0.986281											Different Direction
ENSG00000143924.18	EML4	protein_coding	EMAP like 4 [Source:HGNC Symbol;Acc:HGNC:1316]	2	Plaque vs No_Plaque	n.s.	3941.71	0.0486673	0.0234793	0.0013912	0.0336417			Raw pvalue DEG	FDR DEG		EML4	protein_coding	EMAP like 4 [Source:HGNC Symbol;Acc:HGNC:1316]	2	Plaque vs No_Plaque	n.s.	4004.45	8.75472e-06	0.00144185	0.72708	0.985114											Same Direction
ENSG00000162086.14	ZNF75A	protein_coding	zinc finger protein 75a [Source:HGNC Symbol;Acc:HGNC:13146]	16	Plaque vs No_Plaque	n.s.	247.699	0.0466907	0.0192097	0.000612217	0.0336417			Raw pvalue DEG	FDR DEG		ZNF75A	protein_coding	zinc finger protein 75a [Source:HGNC Symbol;Acc:HGNC:13146]	16	Plaque vs No_Plaque	n.s.	246.45	5.78143e-05	0.00144201	0.0576619	0.981282											Same Direction
ENSG00000256087.6	ZNF432	protein_coding	zinc finger protein 432 [Source:HGNC Symbol;Acc:HGNC:20810]	19	Plaque vs No_Plaque	n.s.	234.312	0.0330221	0.012867	0.000611359	0.0336417			Raw pvalue DEG	FDR DEG		ZNF432	protein_coding	zinc finger protein 432 [Source:HGNC Symbol;Acc:HGNC:20810]	19	Plaque vs No_Plaque	n.s.	237.532	5.14246e-05	0.00144083	0.211769	0.981282											Same Direction
ENSG00000146963.17	LUC7L2	protein_coding	LUC7 like 2, pre-mRNA splicing factor [Source:HGNC Symbol;Acc:HGNC:21608]	7	Plaque vs No_Plaque	n.s.	823.956	0.0276349	0.0122968	0.00163641	0.0340421			Raw pvalue DEG	FDR DEG		LUC7L2	protein_coding	LUC7 like 2, pre-mRNA splicing factor [Source:HGNC Symbol;Acc:HGNC:21608]	7	Plaque vs No_Plaque	n.s.	812.119	1.15433e-05	0.00144	0.786277	0.986281											Same Direction
ENSG00000181788.3	SIAH2	protein_coding	siah E3 ubiquitin protein ligase 2 [Source:HGNC Symbol;Acc:HGNC:10858]	3	Plaque vs No_Plaque	n.s.	482.437	-0.036689	0.015047	0.000764588	0.0341072			Raw pvalue DEG	FDR DEG		SIAH2	protein_coding	siah E3 ubiquitin protein ligase 2 [Source:HGNC Symbol;Acc:HGNC:10858]	3	Plaque vs No_Plaque	n.s.	473.838	-6.18821e-06	0.00144063	0.87279	0.987656											Same Direction
ENSG00000163608.14	NEPRO	protein_coding	nucleolus and neural progenitor protein [Source:HGNC Symbol;Acc:HGNC:24496]	3	Plaque vs No_Plaque	n.s.	975.523	0.0275986	0.0122806	0.00165778	0.0342656			Raw pvalue DEG	FDR DEG		NEPRO	protein_coding	nucleolus and neural progenitor protein [Source:HGNC Symbol;Acc:HGNC:24496]	3	Plaque vs No_Plaque	n.s.	988.678	1.3001e-05	0.00144013	0.763461	0.986281											Same Direction
ENSG00000196338.12	NLGN3	protein_coding	neuroligin 3 [Source:HGNC Symbol;Acc:HGNC:14289]	X	Plaque vs No_Plaque	n.s.	94.9378	0.0682631	0.027343	0.000463679	0.0346471			Raw pvalue DEG	FDR DEG		NLGN3	protein_coding	neuroligin 3 [Source:HGNC Symbol;Acc:HGNC:14289]	X	Plaque vs No_Plaque	n.s.	103.805	5.20984e-06	0.00144216	0.792854	0.986281											Same Direction
ENSG00000163466.15	ARPC2	protein_coding	actin related protein 2/3 complex subunit 2 [Source:HGNC Symbol;Acc:HGNC:705]	2	Plaque vs No_Plaque	n.s.	6408.69	0.0191795	0.00794919	0.00202391	0.0349302			Raw pvalue DEG	FDR DEG		ARPC2	protein_coding	actin related protein 2/3 complex subunit 2 [Source:HGNC Symbol;Acc:HGNC:705]	2	Plaque vs No_Plaque	n.s.	6678.09	-3.5855e-05	0.00143851	0.524861	0.981282											Different Direction
ENSG00000038358.14	EDC4	protein_coding	enhancer of mRNA decapping 4 [Source:HGNC Symbol;Acc:HGNC:17157]	16	Plaque vs No_Plaque	n.s.	1004.78	0.0338959	0.0160696	0.00169645	0.0350142			Raw pvalue DEG	FDR DEG		EDC4	protein_coding	enhancer of mRNA decapping 4 [Source:HGNC Symbol;Acc:HGNC:17157]	16	Plaque vs No_Plaque	n.s.	1012.57	6.67544e-06	0.00144091	0.852595	0.987656											Same Direction
ENSG00000197147.13	LRRC8B	protein_coding	leucine rich repeat containing 8 VRAC subunit B [Source:HGNC Symbol;Acc:HGNC:30692]	1	Plaque vs No_Plaque	n.s.	322.225	0.0509749	0.0211539	0.000640314	0.0352446			Raw pvalue DEG	FDR DEG		LRRC8B	protein_coding	leucine rich repeat containing 8 VRAC subunit B [Source:HGNC Symbol;Acc:HGNC:30692]	1	Plaque vs No_Plaque	n.s.	320.552	5.46491e-05	0.00144226	0.0385276	0.981282			Raw pvalue DEG					Validated			Same Direction
ENSG00000083535.15	PIBF1	protein_coding	progesterone immunomodulatory binding factor 1 [Source:HGNC Symbol;Acc:HGNC:23352]	13	Plaque vs No_Plaque	n.s.	148.288	-0.0496479	0.0207241	0.000647746	0.0352537			Raw pvalue DEG	FDR DEG		PIBF1	protein_coding	progesterone immunomodulatory binding factor 1 [Source:HGNC Symbol;Acc:HGNC:23352]	13	Plaque vs No_Plaque	n.s.	141.886	2.18993e-05	0.00144167	0.442084	0.981282											Different Direction
ENSG00000087502.17	ERGIC2	protein_coding	ERGIC and golgi 2 [Source:HGNC Symbol;Acc:HGNC:30208]	12	Plaque vs No_Plaque	n.s.	235.054	0.0349796	0.0139991	0.000659391	0.035423			Raw pvalue DEG	FDR DEG		ERGIC2	protein_coding	ERGIC and golgi 2 [Source:HGNC Symbol;Acc:HGNC:30208]	12	Plaque vs No_Plaque	n.s.	248.148	4.62387e-06	0.00144111	0.89113	0.98996											Same Direction
ENSG00000177565.16	TBL1XR1	protein_coding	TBL1X/Y related 1 [Source:HGNC Symbol;Acc:HGNC:29529]	3	Plaque vs No_Plaque	n.s.	1448.09	0.0291364	0.0138704	0.00208839	0.035423			Raw pvalue DEG	FDR DEG		TBL1XR1	protein_coding	TBL1X/Y related 1 [Source:HGNC Symbol;Acc:HGNC:29529]	3	Plaque vs No_Plaque	n.s.	1531.77	1.83706e-05	0.001441	0.604831	0.981282											Same Direction
ENSG00000183735.9	TBK1	protein_coding	TANK binding kinase 1 [Source:HGNC Symbol;Acc:HGNC:11584]	12	Plaque vs No_Plaque	n.s.	898.788	0.029792	0.0134999	0.00159737	0.035423			Raw pvalue DEG	FDR DEG		TBK1	protein_coding	TANK binding kinase 1 [Source:HGNC Symbol;Acc:HGNC:11584]	12	Plaque vs No_Plaque	n.s.	921.311	-5.64858e-06	0.00144066	0.88263	0.989333											Different Direction
ENSG00000265491.4	RNF115	protein_coding	ring finger protein 115 [Source:HGNC Symbol;Acc:HGNC:18154]	1	Plaque vs No_Plaque	n.s.	1050.95	0.0325053	0.0153919	0.00176871	0.035423			Raw pvalue DEG	FDR DEG		RNF115	protein_coding	ring finger protein 115 [Source:HGNC Symbol;Acc:HGNC:18154]	1	Plaque vs No_Plaque	n.s.	1045.86	-1.59773e-05	0.0014409	0.662652	0.985114											Different Direction
ENSG00000267312.1	AC015911.4	processed_pseudogene	adenylosuccinate synthase (ADSS) pseudogene	17	Plaque vs No_Plaque	n.s.	20.7814	0.0772778	0.0292408	0.000281682	0.035423			Raw pvalue DEG	FDR DEG		AC015911.4	processed_pseudogene	adenylosuccinate synthase (ADSS) pseudogene	17	Plaque vs No_Plaque	n.s.	21.2965	1.00164e-05	0.00144225	0.584966	0.981282											Same Direction
ENSG00000102870.5	ZNF629	protein_coding	zinc finger protein 629 [Source:HGNC Symbol;Acc:HGNC:29008]	16	Plaque vs No_Plaque	n.s.	182.9	0.0483883	0.0203379	0.000694929	0.0356544			Raw pvalue DEG	FDR DEG		ZNF629	protein_coding	zinc finger protein 629 [Source:HGNC Symbol;Acc:HGNC:29008]	16	Plaque vs No_Plaque	n.s.	191.029	2.10711e-05	0.00144166	0.455214	0.981282											Same Direction
ENSG00000254093.8	PINX1	protein_coding	PIN2 (TERF1) interacting telomerase inhibitor 1 [Source:HGNC Symbol;Acc:HGNC:30046]	8	Plaque vs No_Plaque	n.s.	24.1209	-0.0560926	0.0215089	0.00035455	0.0360361			Raw pvalue DEG	FDR DEG		PINX1	protein_coding	PIN2 (TERF1) interacting telomerase inhibitor 1 [Source:HGNC Symbol;Acc:HGNC:30046]	8	Plaque vs No_Plaque	n.s.	23.2957	2.94161e-05	0.00144205	0.219583	0.981282											Different Direction
ENSG00000171984.14	C20orf196	protein_coding	shieldin complex subunit 1 [Source:HGNC Symbol;Acc:HGNC:26318]	20	Plaque vs No_Plaque	n.s.	25.4866	-0.0535789	0.0223597	0.000617219	0.0361175			Raw pvalue DEG	FDR DEG		C20orf196	protein_coding	shieldin complex subunit 1 [Source:HGNC Symbol;Acc:HGNC:26318]	20	Plaque vs No_Plaque	n.s.	25.7626	-1.49598e-05	0.00144192	0.53719	0.981282											Same Direction
ENSG00000134851.12	TMEM165	protein_coding	transmembrane protein 165 [Source:HGNC Symbol;Acc:HGNC:30760]	4	Plaque vs No_Plaque	n.s.	511.787	0.0383444	0.0165373	0.000892724	0.0365977			Raw pvalue DEG	FDR DEG		TMEM165	protein_coding	transmembrane protein 165 [Source:HGNC Symbol;Acc:HGNC:30760]	4	Plaque vs No_Plaque	n.s.	561.806	2.79662e-05	0.00144144	0.37772	0.981282											Same Direction
ENSG00000060138.12	YBX3	protein_coding	Y-box binding protein 3 [Source:HGNC Symbol;Acc:HGNC:2428]	12	Plaque vs No_Plaque	n.s.	573.836	-0.0677179	0.034243	0.00140437	0.0371332			Raw pvalue DEG	FDR DEG		YBX3	protein_coding	Y-box binding protein 3 [Source:HGNC Symbol;Acc:HGNC:2428]	12	Plaque vs No_Plaque	n.s.	510.03	2.60548e-06	0.00144217	0.887475	0.989841											Different Direction
ENSG00000168538.15	TRAPPC11	protein_coding	trafficking protein particle complex subunit 11 [Source:HGNC Symbol;Acc:HGNC:25751]	4	Plaque vs No_Plaque	n.s.	687.865	0.0218941	0.00936754	0.00188408	0.0373455			Raw pvalue DEG	FDR DEG		TRAPPC11	protein_coding	trafficking protein particle complex subunit 11 [Source:HGNC Symbol;Acc:HGNC:25751]	4	Plaque vs No_Plaque	n.s.	712.154	6.43794e-06	0.00143896	0.923988	0.992839											Same Direction
ENSG00000115446.11	UNC50	protein_coding	unc-50 inner nuclear membrane RNA binding protein [Source:HGNC Symbol;Acc:HGNC:16046]	2	Plaque vs No_Plaque	n.s.	330.069	0.024067	0.00910721	0.000741676	0.0373589			Raw pvalue DEG	FDR DEG		UNC50	protein_coding	unc-50 inner nuclear membrane RNA binding protein [Source:HGNC Symbol;Acc:HGNC:16046]	2	Plaque vs No_Plaque	n.s.	342.822	-1.863e-05	0.00143882	0.72767	0.985114											Different Direction
ENSG00000104472.9	CHRAC1	protein_coding	chromatin accessibility complex subunit 1 [Source:HGNC Symbol;Acc:HGNC:13544]	8	Plaque vs No_Plaque	n.s.	231.427	-0.0357952	0.0146056	0.000742802	0.0380789			Raw pvalue DEG	FDR DEG		CHRAC1	protein_coding	chromatin accessibility complex subunit 1 [Source:HGNC Symbol;Acc:HGNC:13544]	8	Plaque vs No_Plaque	n.s.	230.7	3.56265e-05	0.00144137	0.285536	0.981282											Different Direction
ENSG00000126107.14	HECTD3	protein_coding	HECT domain E3 ubiquitin protein ligase 3 [Source:HGNC Symbol;Acc:HGNC:26117]	1	Plaque vs No_Plaque	n.s.	512.995	0.0196265	0.00779991	0.00146411	0.03813			Raw pvalue DEG	FDR DEG		HECTD3	protein_coding	HECT domain E3 ubiquitin protein ligase 3 [Source:HGNC Symbol;Acc:HGNC:26117]	1	Plaque vs No_Plaque	n.s.	517.301	1.41082e-05	0.00143771	0.814649	0.986309											Same Direction
ENSG00000196110.7	ZNF699	protein_coding	zinc finger protein 699 [Source:HGNC Symbol;Acc:HGNC:24750]	19	Plaque vs No_Plaque	n.s.	146.502	0.0347934	0.0141059	0.000732206	0.03813			Raw pvalue DEG	FDR DEG		ZNF699	protein_coding	zinc finger protein 699 [Source:HGNC Symbol;Acc:HGNC:24750]	19	Plaque vs No_Plaque	n.s.	148.34	2.81945e-05	0.001441	0.441633	0.981282											Same Direction
ENSG00000060339.13	CCAR1	protein_coding	cell division cycle and apoptosis regulator 1 [Source:HGNC Symbol;Acc:HGNC:24236]	10	Plaque vs No_Plaque	n.s.	1704.64	0.0235405	0.0107775	0.0023913	0.0382095			Raw pvalue DEG	FDR DEG		CCAR1	protein_coding	cell division cycle and apoptosis regulator 1 [Source:HGNC Symbol;Acc:HGNC:24236]	10	Plaque vs No_Plaque	n.s.	1722.89	6.26822e-05	0.00144051	0.171621	0.981282											Same Direction
ENSG00000047346.12	FAM214A	protein_coding	atos homolog A [Source:HGNC Symbol;Acc:HGNC:25609]	15	Plaque vs No_Plaque	n.s.	1511.8	0.0268919	0.0121329	0.00182748	0.0384689			Raw pvalue DEG	FDR DEG		FAM214A	protein_coding	atos homolog A [Source:HGNC Symbol;Acc:HGNC:25609]	15	Plaque vs No_Plaque	n.s.	1549.83	4.49e-05	0.00144018	0.327044	0.981282											Same Direction
ENSG00000113749.7	HRH2	protein_coding	histamine receptor H2 [Source:HGNC Symbol;Acc:HGNC:5183]	5	Plaque vs No_Plaque	n.s.	987.605	0.0410643	0.0212631	0.00200431	0.0384689			Raw pvalue DEG	FDR DEG		HRH2	protein_coding	histamine receptor H2 [Source:HGNC Symbol;Acc:HGNC:5183]	5	Plaque vs No_Plaque	n.s.	1077.85	-1.06005e-05	0.00144187	0.660614	0.985114											Different Direction
ENSG00000196547.14	MAN2A2	protein_coding	mannosidase alpha class 2A member 2 [Source:HGNC Symbol;Acc:HGNC:6825]	15	Plaque vs No_Plaque	n.s.	2285.29	0.0197124	0.00802985	0.00172344	0.0384689			Raw pvalue DEG	FDR DEG		MAN2A2	protein_coding	mannosidase alpha class 2A member 2 [Source:HGNC Symbol;Acc:HGNC:6825]	15	Plaque vs No_Plaque	n.s.	2363.06	-1.52375e-05	0.00143782	0.79783	0.986281											Different Direction
ENSG00000108349.16	CASC3	protein_coding	CASC3 exon junction complex subunit [Source:HGNC Symbol;Acc:HGNC:17040]	17	Plaque vs No_Plaque	n.s.	1709.7	0.0214814	0.00955895	0.00244226	0.038483			Raw pvalue DEG	FDR DEG		CASC3	protein_coding	CASC3 exon junction complex subunit [Source:HGNC Symbol;Acc:HGNC:17040]	17	Plaque vs No_Plaque	n.s.	1758.49	5.107e-05	0.00144007	0.281438	0.981282											Same Direction
ENSG00000166135.13	HIF1AN	protein_coding	hypoxia inducible factor 1 subunit alpha inhibitor [Source:HGNC Symbol;Acc:HGNC:17113]	10	Plaque vs No_Plaque	n.s.	974.697	0.0175738	0.00694167	0.00174076	0.038483			Raw pvalue DEG	FDR DEG		HIF1AN	protein_coding	hypoxia inducible factor 1 subunit alpha inhibitor [Source:HGNC Symbol;Acc:HGNC:17113]	10	Plaque vs No_Plaque	n.s.	1011.94	-1.79602e-05	0.00143623	0.79388	0.986281											Different Direction
ENSG00000077150.18	NFKB2	protein_coding	nuclear factor kappa B subunit 2 [Source:HGNC Symbol;Acc:HGNC:7795]	10	Plaque vs No_Plaque	n.s.	1655.19	0.0366928	0.0195626	0.00246506	0.0385618			Raw pvalue DEG	FDR DEG		NFKB2	protein_coding	nuclear factor kappa B subunit 2 [Source:HGNC Symbol;Acc:HGNC:7795]	10	Plaque vs No_Plaque	n.s.	1724.66	-6.38601e-06	0.00144182	0.796417	0.986281											Different Direction
ENSG00000182973.18	CNOT10	protein_coding	CCR4-NOT transcription complex subunit 10 [Source:HGNC Symbol;Acc:HGNC:23817]	3	Plaque vs No_Plaque	n.s.	171.446	-0.0287901	0.0107921	0.000527569	0.0385618			Raw pvalue DEG	FDR DEG		CNOT10	protein_coding	CCR4-NOT transcription complex subunit 10 [Source:HGNC Symbol;Acc:HGNC:23817]	3	Plaque vs No_Plaque	n.s.	178	-4.71407e-05	0.00143977	0.335258	0.981282											Same Direction
ENSG00000196323.12	ZBTB44	protein_coding	zinc finger and BTB domain containing 44 [Source:HGNC Symbol;Acc:HGNC:25001]	11	Plaque vs No_Plaque	n.s.	1323.48	0.0310434	0.0144842	0.00175237	0.0385618			Raw pvalue DEG	FDR DEG		ZBTB44	protein_coding	zinc finger and BTB domain containing 44 [Source:HGNC Symbol;Acc:HGNC:25001]	11	Plaque vs No_Plaque	n.s.	1373.81	3.03529e-05	0.00144118	0.383473	0.981282											Same Direction
ENSG00000198815.8	FOXJ3	protein_coding	forkhead box J3 [Source:HGNC Symbol;Acc:HGNC:29178]	1	Plaque vs No_Plaque	n.s.	1582.74	0.0210402	0.0092818	0.00243356	0.0385618			Raw pvalue DEG	FDR DEG		FOXJ3	protein_coding	forkhead box J3 [Source:HGNC Symbol;Acc:HGNC:29178]	1	Plaque vs No_Plaque	n.s.	1596.09	3.88974e-05	0.00143931	0.449999	0.981282											Same Direction
ENSG00000104412.7	EMC2	protein_coding	ER membrane protein complex subunit 2 [Source:HGNC Symbol;Acc:HGNC:28963]	8	Plaque vs No_Plaque	n.s.	277.946	0.0322901	0.0131175	0.000798999	0.0386036			Raw pvalue DEG	FDR DEG		EMC2	protein_coding	ER membrane protein complex subunit 2 [Source:HGNC Symbol;Acc:HGNC:28963]	8	Plaque vs No_Plaque	n.s.	283.924	5.85502e-05	0.00144124	0.130014	0.981282											Same Direction
ENSG00000004897.11	CDC27	protein_coding	cell division cycle 27 [Source:HGNC Symbol;Acc:HGNC:1728]	17	Plaque vs No_Plaque	n.s.	821.282	0.0257546	0.0117231	0.0020433	0.0386177			Raw pvalue DEG	FDR DEG		CDC27	protein_coding	cell division cycle 27 [Source:HGNC Symbol;Acc:HGNC:1728]	17	Plaque vs No_Plaque	n.s.	839.096	3.34445e-05	0.00144019	0.448786	0.981282											Same Direction
ENSG00000010810.17	FYN	protein_coding	FYN proto-oncogene, Src family tyrosine kinase [Source:HGNC Symbol;Acc:HGNC:4037]	6	Plaque vs No_Plaque	n.s.	4042.17	0.0333733	0.0174922	0.00253189	0.0390735			Raw pvalue DEG	FDR DEG		FYN	protein_coding	FYN proto-oncogene, Src family tyrosine kinase [Source:HGNC Symbol;Acc:HGNC:4037]	6	Plaque vs No_Plaque	n.s.	4173.75	-3.40811e-06	0.0014412	0.918153	0.992839											Different Direction
ENSG00000169967.16	MAP3K2	protein_coding	mitogen-activated protein kinase kinase kinase 2 [Source:HGNC Symbol;Acc:HGNC:6854]	2	Plaque vs No_Plaque	n.s.	2659.09	0.0250632	0.0117983	0.00248768	0.0390735			Raw pvalue DEG	FDR DEG		MAP3K2	protein_coding	mitogen-activated protein kinase kinase kinase 2 [Source:HGNC Symbol;Acc:HGNC:6854]	2	Plaque vs No_Plaque	n.s.	2743.37	2.68488e-05	0.00144035	0.52318	0.981282											Same Direction
ENSG00000164080.13	RAD54L2	protein_coding	RAD54 like 2 [Source:HGNC Symbol;Acc:HGNC:29123]	3	Plaque vs No_Plaque	n.s.	1060.87	0.022373	0.00966112	0.00194522	0.0395918			Raw pvalue DEG	FDR DEG		RAD54L2	protein_coding	RAD54 like 2 [Source:HGNC Symbol;Acc:HGNC:29123]	3	Plaque vs No_Plaque	n.s.	1086.57	5.63621e-05	0.00143975	0.262886	0.981282											Same Direction
ENSG00000057252.12	SOAT1	protein_coding	sterol O-acyltransferase 1 [Source:HGNC Symbol;Acc:HGNC:11177]	1	Plaque vs No_Plaque	n.s.	900.566	0.0278026	0.0129046	0.00195569	0.0396905			Raw pvalue DEG	FDR DEG		SOAT1	protein_coding	sterol O-acyltransferase 1 [Source:HGNC Symbol;Acc:HGNC:11177]	1	Plaque vs No_Plaque	n.s.	893.706	-4.89519e-06	0.00144005	0.911252	0.992767											Different Direction
ENSG00000275557.1	AC242842.1	lincRNA	novel transcript	1	Plaque vs No_Plaque	n.s.	49.5836	-0.0578368	0.0251249	0.000735161	0.0400607			Raw pvalue DEG	FDR DEG		AC242842.1	lincRNA	novel transcript	1	Plaque vs No_Plaque	n.s.	49.9517	2.23376e-06	0.00144194	0.924496	0.992839											Different Direction
ENSG00000125772.12	GPCPD1	protein_coding	glycerophosphocholine phosphodiesterase 1 [Source:HGNC Symbol;Acc:HGNC:26957]	20	Plaque vs No_Plaque	n.s.	3586.38	0.0287225	0.0144478	0.00268152	0.0405913			Raw pvalue DEG	FDR DEG		GPCPD1	protein_coding	glycerophosphocholine phosphodiesterase 1 [Source:HGNC Symbol;Acc:HGNC:26957]	20	Plaque vs No_Plaque	n.s.	3594.01	4.01085e-05	0.00144124	0.255061	0.981282											Same Direction
ENSG00000133639.4	BTG1	protein_coding	BTG anti-proliferation factor 1 [Source:HGNC Symbol;Acc:HGNC:1130]	12	Plaque vs No_Plaque	n.s.	6097.64	-0.0417095	0.0235066	0.00268531	0.0405913			Raw pvalue DEG	FDR DEG		BTG1	protein_coding	BTG anti-proliferation factor 1 [Source:HGNC Symbol;Acc:HGNC:1130]	12	Plaque vs No_Plaque	n.s.	5760.85	-9.2291e-06	0.00144191	0.699467	0.985114											Same Direction
ENSG00000254964.1	AP001458.1	antisense_RNA	novel transcript	11	Plaque vs No_Plaque	n.s.	11.8739	0.0936813	0.0369305	0.000362247	0.0405913			Raw pvalue DEG	FDR DEG		AP001458.1	antisense_RNA	novel transcript	11	Plaque vs No_Plaque	n.s.	11.7809	-5.44977e-07	0.00144241	0.969866	0.99684											Different Direction
ENSG00000064393.15	HIPK2	protein_coding	homeodomain interacting protein kinase 2 [Source:HGNC Symbol;Acc:HGNC:14402]	7	Plaque vs No_Plaque	n.s.	1660.27	0.033377	0.0164639	0.00205309	0.041077			Raw pvalue DEG	FDR DEG		HIPK2	protein_coding	homeodomain interacting protein kinase 2 [Source:HGNC Symbol;Acc:HGNC:14402]	7	Plaque vs No_Plaque	n.s.	1678.73	-3.84318e-05	0.0014413	0.267732	0.981282											Different Direction
ENSG00000105576.15	TNPO2	protein_coding	transportin 2 [Source:HGNC Symbol;Acc:HGNC:19998]	19	Plaque vs No_Plaque	n.s.	957.605	0.0184396	0.00796964	0.00274377	0.0411495			Raw pvalue DEG	FDR DEG		TNPO2	protein_coding	transportin 2 [Source:HGNC Symbol;Acc:HGNC:19998]	19	Plaque vs No_Plaque	n.s.	980.543	-2.71637e-05	0.00143803	0.644755	0.983389											Different Direction
ENSG00000155115.6	GTF3C6	protein_coding	general transcription factor IIIC subunit 6 [Source:HGNC Symbol;Acc:HGNC:20872]	6	Plaque vs No_Plaque	n.s.	71.2579	-0.0569108	0.02569	0.000883974	0.0411495			Raw pvalue DEG	FDR DEG		GTF3C6	protein_coding	general transcription factor IIIC subunit 6 [Source:HGNC Symbol;Acc:HGNC:20872]	6	Plaque vs No_Plaque	n.s.	76.8086	3.00488e-05	0.00144224	0.151338	0.981282											Different Direction
ENSG00000204599.14	TRIM39	protein_coding	tripartite motif containing 39 [Source:HGNC Symbol;Acc:HGNC:10065]	6	Plaque vs No_Plaque	n.s.	224.114	0.0265531	0.0103019	0.000768886	0.0411495			Raw pvalue DEG	FDR DEG		TRIM39	protein_coding	tripartite motif containing 39 [Source:HGNC Symbol;Acc:HGNC:10065]	6	Plaque vs No_Plaque	n.s.	228.372	-1.449e-05	0.00143965	0.758827	0.985397											Different Direction
ENSG00000039523.19	RIPOR1	protein_coding	RHO family interacting cell polarization regulator 1 [Source:HGNC Symbol;Acc:HGNC:25836]	16	Plaque vs No_Plaque	n.s.	678.648	0.0336867	0.0171757	0.0023079	0.0412282			Raw pvalue DEG	FDR DEG		RIPOR1	protein_coding	RHO family interacting cell polarization regulator 1 [Source:HGNC Symbol;Acc:HGNC:25836]	16	Plaque vs No_Plaque	n.s.	695.178	2.32542e-05	0.00144112	0.501385	0.981282											Same Direction
ENSG00000116977.18	LGALS8	protein_coding	galectin 8 [Source:HGNC Symbol;Acc:HGNC:6569]	1	Plaque vs No_Plaque	n.s.	1988.51	0.0223184	0.010351	0.00278324	0.0412282			Raw pvalue DEG	FDR DEG		LGALS8	protein_coding	galectin 8 [Source:HGNC Symbol;Acc:HGNC:6569]	1	Plaque vs No_Plaque	n.s.	2002.72	4.38292e-05	0.00143991	0.357066	0.981282											Same Direction
ENSG00000125686.11	MED1	protein_coding	mediator complex subunit 1 [Source:HGNC Symbol;Acc:HGNC:9234]	17	Plaque vs No_Plaque	n.s.	896.796	0.0302199	0.0149268	0.00230281	0.0412282			Raw pvalue DEG	FDR DEG		MED1	protein_coding	mediator complex subunit 1 [Source:HGNC Symbol;Acc:HGNC:9234]	17	Plaque vs No_Plaque	n.s.	925.934	-3.37885e-06	0.00144108	0.923764	0.992839											Different Direction
ENSG00000140199.11	SLC12A6	protein_coding	solute carrier family 12 member 6 [Source:HGNC Symbol;Acc:HGNC:10914]	15	Plaque vs No_Plaque	n.s.	2853.26	0.0265684	0.0130266	0.00274102	0.0412282			Raw pvalue DEG	FDR DEG		SLC12A6	protein_coding	solute carrier family 12 member 6 [Source:HGNC Symbol;Acc:HGNC:10914]	15	Plaque vs No_Plaque	n.s.	3072.52	3.59238e-05	0.0014409	0.348087	0.981282											Same Direction
ENSG00000173020.10	GRK2	protein_coding	G protein-coupled receptor kinase 2 [Source:HGNC Symbol;Acc:HGNC:289]	11	Plaque vs No_Plaque	n.s.	9229.21	0.0225156	0.0097854	0.00198746	0.0412282			Raw pvalue DEG	FDR DEG		GRK2	protein_coding	G protein-coupled receptor kinase 2 [Source:HGNC Symbol;Acc:HGNC:289]	11	Plaque vs No_Plaque	n.s.	9621.24	-3.13993e-05	0.00143865	0.567125	0.981282											Different Direction
ENSG00000104312.7	RIPK2	protein_coding	receptor interacting serine/threonine kinase 2 [Source:HGNC Symbol;Acc:HGNC:10020]	8	Plaque vs No_Plaque	n.s.	502.728	-0.0383513	0.0188605	0.00172927	0.0412858			Raw pvalue DEG	FDR DEG		RIPK2	protein_coding	receptor interacting serine/threonine kinase 2 [Source:HGNC Symbol;Acc:HGNC:10020]	8	Plaque vs No_Plaque	n.s.	478.622	-8.18157e-06	0.00144163	0.765169	0.986281											Same Direction
ENSG00000105323.16	HNRNPUL1	protein_coding	heterogeneous nuclear ribonucleoprotein U like 1 [Source:HGNC Symbol;Acc:HGNC:17011]	19	Plaque vs No_Plaque	n.s.	5301.76	0.0221932	0.0103004	0.00284765	0.0412858			Raw pvalue DEG	FDR DEG		HNRNPUL1	protein_coding	heterogeneous nuclear ribonucleoprotein U like 1 [Source:HGNC Symbol;Acc:HGNC:17011]	19	Plaque vs No_Plaque	n.s.	5430.56	2.44983e-05	0.00143906	0.638147	0.983389											Same Direction
ENSG00000123360.11	PDE1B	protein_coding	phosphodiesterase 1B [Source:HGNC Symbol;Acc:HGNC:8775]	12	Plaque vs No_Plaque	n.s.	269.264	0.0518126	0.0228207	0.000871827	0.0412858			Raw pvalue DEG	FDR DEG		PDE1B	protein_coding	phosphodiesterase 1B [Source:HGNC Symbol;Acc:HGNC:8775]	12	Plaque vs No_Plaque	n.s.	278.331	-2.87601e-06	0.00144192	0.902732	0.991314											Different Direction
ENSG00000136521.12	NDUFB5	protein_coding	NADH:ubiquinone oxidoreductase subunit B5 [Source:HGNC Symbol;Acc:HGNC:7700]	3	Plaque vs No_Plaque	n.s.	233.328	-0.0438963	0.0193068	0.000875711	0.0412858			Raw pvalue DEG	FDR DEG		NDUFB5	protein_coding	NADH:ubiquinone oxidoreductase subunit B5 [Source:HGNC Symbol;Acc:HGNC:7700]	3	Plaque vs No_Plaque	n.s.	238.375	1.61963e-05	0.00144165	0.560049	0.981282											Different Direction
ENSG00000161981.10	SNRNP25	protein_coding	small nuclear ribonucleoprotein U11/U12 subunit 25 [Source:HGNC Symbol;Acc:HGNC:14161]	16	Plaque vs No_Plaque	n.s.	60.8173	-0.0519096	0.0217503	0.000646292	0.0412858			Raw pvalue DEG	FDR DEG		SNRNP25	protein_coding	small nuclear ribonucleoprotein U11/U12 subunit 25 [Source:HGNC Symbol;Acc:HGNC:14161]	16	Plaque vs No_Plaque	n.s.	64.1866	3.73592e-05	0.00144221	0.101556	0.981282											Different Direction
ENSG00000196757.7	ZNF700	protein_coding	zinc finger protein 700 [Source:HGNC Symbol;Acc:HGNC:25292]	19	Plaque vs No_Plaque	n.s.	281.598	0.030191	0.0123272	0.000893489	0.0412858			Raw pvalue DEG	FDR DEG		ZNF700	protein_coding	zinc finger protein 700 [Source:HGNC Symbol;Acc:HGNC:25292]	19	Plaque vs No_Plaque	n.s.	288.999	0.000112479	0.00144209	0.0133152	0.981282			Raw pvalue DEG					Validated			Same Direction
ENSG00000119801.12	YPEL5	protein_coding	yippee like 5 [Source:HGNC Symbol;Acc:HGNC:18329]	2	Plaque vs No_Plaque	n.s.	3450.43	-0.0457228	0.0242033	0.00205347	0.0416952			Raw pvalue DEG	FDR DEG		YPEL5	protein_coding	yippee like 5 [Source:HGNC Symbol;Acc:HGNC:18329]	2	Plaque vs No_Plaque	n.s.	3371.14	-1.53386e-05	0.00144212	0.467333	0.981282											Same Direction
ENSG00000100422.13	CERK	protein_coding	ceramide kinase [Source:HGNC Symbol;Acc:HGNC:19256]	22	Plaque vs No_Plaque	n.s.	2706.1	0.0284846	0.0146332	0.00292657	0.0418521			Raw pvalue DEG	FDR DEG		CERK	protein_coding	ceramide kinase [Source:HGNC Symbol;Acc:HGNC:19256]	22	Plaque vs No_Plaque	n.s.	2796.15	-2.62783e-05	0.00144056	0.513507	0.981282											Different Direction
ENSG00000100425.18	BRD1	protein_coding	bromodomain containing 1 [Source:HGNC Symbol;Acc:HGNC:1102]	22	Plaque vs No_Plaque	n.s.	1572.63	0.038002	0.0214523	0.00294176	0.0418521			Raw pvalue DEG	FDR DEG		BRD1	protein_coding	bromodomain containing 1 [Source:HGNC Symbol;Acc:HGNC:1102]	22	Plaque vs No_Plaque	n.s.	1594.92	-4.13123e-06	0.00144156	0.886465	0.989841											Different Direction
ENSG00000130956.13	HABP4	protein_coding	hyaluronan binding protein 4 [Source:HGNC Symbol;Acc:HGNC:17062]	9	Plaque vs No_Plaque	n.s.	255.014	0.0456988	0.0200907	0.000943237	0.0418521			Raw pvalue DEG	FDR DEG		HABP4	protein_coding	hyaluronan binding protein 4 [Source:HGNC Symbol;Acc:HGNC:17062]	9	Plaque vs No_Plaque	n.s.	260.855	2.70524e-05	0.00144163	0.357505	0.981282											Same Direction
ENSG00000141644.17	MBD1	protein_coding	methyl-CpG binding domain protein 1 [Source:HGNC Symbol;Acc:HGNC:6916]	18	Plaque vs No_Plaque	n.s.	1429.23	0.0178948	0.0072981	0.00207795	0.0418521			Raw pvalue DEG	FDR DEG		MBD1	protein_coding	methyl-CpG binding domain protein 1 [Source:HGNC Symbol;Acc:HGNC:6916]	18	Plaque vs No_Plaque	n.s.	1467.12	-5.66079e-05	0.00143708	0.396826	0.981282											Different Direction
ENSG00000149313.10	AASDHPPT	protein_coding	aminoadipate-semialdehyde dehydrogenase-phosphopantetheinyl transferase [Source:HGNC Symbol;Acc:HGNC:14235]	11	Plaque vs No_Plaque	n.s.	146.596	-0.0286832	0.0116629	0.00093244	0.0418521			Raw pvalue DEG	FDR DEG		AASDHPPT	protein_coding	aminoadipate-semialdehyde dehydrogenase-phosphopantetheinyl transferase [Source:HGNC Symbol;Acc:HGNC:14235]	11	Plaque vs No_Plaque	n.s.	145.979	-2.34876e-05	0.00144049	0.564663	0.981282											Same Direction
ENSG00000197323.11	TRIM33	protein_coding	tripartite motif containing 33 [Source:HGNC Symbol;Acc:HGNC:16290]	1	Plaque vs No_Plaque	n.s.	2205.8	0.0211431	0.00968468	0.00293277	0.0418521			Raw pvalue DEG	FDR DEG		TRIM33	protein_coding	tripartite motif containing 33 [Source:HGNC Symbol;Acc:HGNC:16290]	1	Plaque vs No_Plaque	n.s.	2259.56	8.93851e-05	0.00144033	0.0874704	0.981282											Same Direction
ENSG00000102226.9	USP11	protein_coding	ubiquitin specific peptidase 11 [Source:HGNC Symbol;Acc:HGNC:12609]	X	Plaque vs No_Plaque	n.s.	668.874	0.0443155	0.0236379	0.00210944	0.0419459			Raw pvalue DEG	FDR DEG		USP11	protein_coding	ubiquitin specific peptidase 11 [Source:HGNC Symbol;Acc:HGNC:12609]	X	Plaque vs No_Plaque	n.s.	677.719	2.66679e-05	0.00144191	0.299507	0.981282											Same Direction
ENSG00000261609.5	GAN	protein_coding	gigaxonin [Source:HGNC Symbol;Acc:HGNC:4137]	16	Plaque vs No_Plaque	n.s.	173.4	0.0337979	0.0135121	0.000674347	0.0419459			Raw pvalue DEG	FDR DEG		GAN	protein_coding	gigaxonin [Source:HGNC Symbol;Acc:HGNC:4137]	16	Plaque vs No_Plaque	n.s.	182.731	1.28246e-06	0.00144099	0.971026	0.99684											Same Direction
ENSG00000118298.10	CA14	protein_coding	carbonic anhydrase 14 [Source:HGNC Symbol;Acc:HGNC:1372]	1	Plaque vs No_Plaque	n.s.	175.592	0.0557639	0.025002	0.000958638	0.0421394			Raw pvalue DEG	FDR DEG		CA14	protein_coding	carbonic anhydrase 14 [Source:HGNC Symbol;Acc:HGNC:1372]	1	Plaque vs No_Plaque	n.s.	172.325	3.65359e-05	0.00144232	0.082871	0.981282											Same Direction
ENSG00000162601.9	MYSM1	protein_coding	Myb like, SWIRM and MPN domains 1 [Source:HGNC Symbol;Acc:HGNC:29401]	1	Plaque vs No_Plaque	n.s.	2272.28	0.0223285	0.0104865	0.00297206	0.0423317			Raw pvalue DEG	FDR DEG		MYSM1	protein_coding	Myb like, SWIRM and MPN domains 1 [Source:HGNC Symbol;Acc:HGNC:29401]	1	Plaque vs No_Plaque	n.s.	2279.93	5.90467e-05	0.00143941	0.267462	0.981282											Same Direction
ENSG00000166881.9	NEMP1	protein_coding	nuclear envelope integral membrane protein 1 [Source:HGNC Symbol;Acc:HGNC:29001]	12	Plaque vs No_Plaque	n.s.	406.33	0.03195	0.0138233	0.00115592	0.0423317			Raw pvalue DEG	FDR DEG		NEMP1	protein_coding	nuclear envelope integral membrane protein 1 [Source:HGNC Symbol;Acc:HGNC:29001]	12	Plaque vs No_Plaque	n.s.	419.753	3.1616e-05	0.00144059	0.437438	0.981282											Same Direction
ENSG00000176396.10	EID2	protein_coding	EP300 interacting inhibitor of differentiation 2 [Source:HGNC Symbol;Acc:HGNC:28292]	19	Plaque vs No_Plaque	n.s.	128.52	-0.0449912	0.0199477	0.000970805	0.0423317			Raw pvalue DEG	FDR DEG		EID2	protein_coding	EP300 interacting inhibitor of differentiation 2 [Source:HGNC Symbol;Acc:HGNC:28292]	19	Plaque vs No_Plaque	n.s.	131.876	3.13629e-05	0.0014418	0.259139	0.981282											Different Direction
ENSG00000278540.4	ACACA	protein_coding	acetyl-CoA carboxylase alpha [Source:HGNC Symbol;Acc:HGNC:84]	17	Plaque vs No_Plaque	n.s.	339.259	0.0266371	0.0106639	0.00095338	0.0423317			Raw pvalue DEG	FDR DEG		ACACA	protein_coding	acetyl-CoA carboxylase alpha [Source:HGNC Symbol;Acc:HGNC:84]	17	Plaque vs No_Plaque	n.s.	342.095	2.16251e-05	0.00143931	0.664498	0.985114											Same Direction
ENSG00000100450.12	TIGIT	protein_coding	granzyme H [Source:HGNC Symbol;Acc:HGNC:4710]	14	Plaque vs No_Plaque	n.s.	1005	-0.0676492	0.0439511	0.00251415	0.0424246			Raw pvalue DEG	FDR DEG		GZMH	protein_coding	granzyme H [Source:HGNC Symbol;Acc:HGNC:4710]	14	Plaque vs No_Plaque	n.s.	1013.63	-2.95452e-05	0.00144259	0.0289481	0.981282			Raw pvalue DEG					Validated			Same Direction
ENSG00000127184.12	COX7C	protein_coding	cytochrome c oxidase subunit 7C [Source:HGNC Symbol;Acc:HGNC:2292]	5	Plaque vs No_Plaque	n.s.	1111.87	-0.0278058	0.0136967	0.0025196	0.0424246			Raw pvalue DEG	FDR DEG		COX7C	protein_coding	cytochrome c oxidase subunit 7C [Source:HGNC Symbol;Acc:HGNC:2292]	5	Plaque vs No_Plaque	n.s.	1124.72	2.60886e-05	0.00144124	0.43455	0.981282											Different Direction
ENSG00000171608.15	PIK3CD	protein_coding	phosphatidylinositol-4,5-bisphosphate 3-kinase catalytic subunit delta [Source:HGNC Symbol;Acc:HGNC:8977]	1	Plaque vs No_Plaque	n.s.	4130.43	0.0208612	0.00911561	0.00235442	0.0432219			Raw pvalue DEG	FDR DEG		PIK3CD	protein_coding	phosphatidylinositol-4,5-bisphosphate 3-kinase catalytic subunit delta [Source:HGNC Symbol;Acc:HGNC:8977]	1	Plaque vs No_Plaque	n.s.	4448.9	-6.49703e-06	0.00143943	0.893171	0.98996											Different Direction
ENSG00000179010.14	MRFAP1	protein_coding	Morf4 family associated protein 1 [Source:HGNC Symbol;Acc:HGNC:24549]	4	Plaque vs No_Plaque	n.s.	1194.16	-0.0249933	0.011519	0.00222699	0.0432219			Raw pvalue DEG	FDR DEG		MRFAP1	protein_coding	Morf4 family associated protein 1 [Source:HGNC Symbol;Acc:HGNC:24549]	4	Plaque vs No_Plaque	n.s.	1190.48	9.20638e-07	0.00143939	0.984655	0.998269											Different Direction
ENSG00000119729.11	RHOQ	protein_coding	ras homolog family member Q [Source:HGNC Symbol;Acc:HGNC:17736]	2	Plaque vs No_Plaque	n.s.	642.111	0.0364993	0.0164572	0.00123398	0.0434877			Raw pvalue DEG	FDR DEG		RHOQ	protein_coding	ras homolog family member Q [Source:HGNC Symbol;Acc:HGNC:17736]	2	Plaque vs No_Plaque	n.s.	703.058	3.99303e-05	0.00144165	0.19411	0.981282											Same Direction
ENSG00000077097.15	TOP2B	protein_coding	DNA topoisomerase II beta [Source:HGNC Symbol;Acc:HGNC:11990]	3	Plaque vs No_Plaque	n.s.	2647.87	0.0252233	0.0126335	0.00316773	0.0443586			Raw pvalue DEG	FDR DEG		TOP2B	protein_coding	DNA topoisomerase II beta [Source:HGNC Symbol;Acc:HGNC:11990]	3	Plaque vs No_Plaque	n.s.	2733.34	4.31515e-05	0.0014408	0.281492	0.981282											Same Direction
ENSG00000120733.13	KDM3B	protein_coding	lysine demethylase 3B [Source:HGNC Symbol;Acc:HGNC:1337]	5	Plaque vs No_Plaque	n.s.	2502.35	0.0177226	0.00738433	0.00245748	0.0445266			Raw pvalue DEG	FDR DEG		KDM3B	protein_coding	lysine demethylase 3B [Source:HGNC Symbol;Acc:HGNC:1337]	5	Plaque vs No_Plaque	n.s.	2572.13	5.11627e-05	0.00143742	0.42665	0.981282											Same Direction
ENSG00000136044.11	APPL2	protein_coding	adaptor protein, phosphotyrosine interacting with PH domain and leucine zipper 2 [Source:HGNC Symbol;Acc:HGNC:18242]	12	Plaque vs No_Plaque	n.s.	768.819	0.0250059	0.0115986	0.00231929	0.0445266			Raw pvalue DEG	FDR DEG		APPL2	protein_coding	adaptor protein, phosphotyrosine interacting with PH domain and leucine zipper 2 [Source:HGNC Symbol;Acc:HGNC:18242]	12	Plaque vs No_Plaque	n.s.	789.79	-1.42959e-05	0.00143977	0.757311	0.985397											Different Direction
ENSG00000140564.11	FURIN	protein_coding	furin, paired basic amino acid cleaving enzyme [Source:HGNC Symbol;Acc:HGNC:8568]	15	Plaque vs No_Plaque	n.s.	3192.02	0.0309022	0.0168947	0.00326074	0.0445266			Raw pvalue DEG	FDR DEG		FURIN	protein_coding	furin, paired basic amino acid cleaving enzyme [Source:HGNC Symbol;Acc:HGNC:8568]	15	Plaque vs No_Plaque	n.s.	3303.62	-4.26268e-06	0.00144116	0.895075	0.989986											Different Direction
ENSG00000152270.8	PDE3B	protein_coding	phosphodiesterase 3B [Source:HGNC Symbol;Acc:HGNC:8779]	11	Plaque vs No_Plaque	n.s.	2169.26	0.0314003	0.0171841	0.0032188	0.0445266			Raw pvalue DEG	FDR DEG		PDE3B	protein_coding	phosphodiesterase 3B [Source:HGNC Symbol;Acc:HGNC:8779]	11	Plaque vs No_Plaque	n.s.	2229.42	5.09744e-05	0.00144143	0.149218	0.981282											Same Direction
ENSG00000153814.11	JAZF1	protein_coding	JAZF zinc finger 1 [Source:HGNC Symbol;Acc:HGNC:28917]	7	Plaque vs No_Plaque	n.s.	195.723	-0.0385537	0.016048	0.000749424	0.0445266			Raw pvalue DEG	FDR DEG		JAZF1	protein_coding	JAZF zinc finger 1 [Source:HGNC Symbol;Acc:HGNC:28917]	7	Plaque vs No_Plaque	n.s.	194.737	-2.42936e-05	0.00144112	0.485823	0.981282											Same Direction
ENSG00000165525.17	NEMF	protein_coding	nuclear export mediator factor [Source:HGNC Symbol;Acc:HGNC:10663]	14	Plaque vs No_Plaque	n.s.	967.521	0.0229172	0.0106693	0.00271627	0.0445266			Raw pvalue DEG	FDR DEG		NEMF	protein_coding	nuclear export mediator factor [Source:HGNC Symbol;Acc:HGNC:10663]	14	Plaque vs No_Plaque	n.s.	965.968	4.37388e-05	0.00144004	0.347818	0.981282											Same Direction
ENSG00000188994.12	ZNF292	protein_coding	zinc finger protein 292 [Source:HGNC Symbol;Acc:HGNC:18410]	6	Plaque vs No_Plaque	n.s.	1608.09	0.026013	0.0132676	0.00329712	0.0445266			Raw pvalue DEG	FDR DEG		ZNF292	protein_coding	zinc finger protein 292 [Source:HGNC Symbol;Acc:HGNC:18410]	6	Plaque vs No_Plaque	n.s.	1615.05	3.03166e-05	0.00144036	0.475726	0.981282											Same Direction
ENSG00000198561.13	CTNND1	protein_coding	catenin delta 1 [Source:HGNC Symbol;Acc:HGNC:2515]	11	Plaque vs No_Plaque	n.s.	709.929	0.0294506	0.0151215	0.00273242	0.0449742			Raw pvalue DEG	FDR DEG		CTNND1	protein_coding	catenin delta 1 [Source:HGNC Symbol;Acc:HGNC:2515]	11	Plaque vs No_Plaque	n.s.	732.98	4.96618e-05	0.00144116	0.186485	0.981282											Same Direction
ENSG00000145979.17	TBC1D7	protein_coding	TBC1 domain family member 7 [Source:HGNC Symbol;Acc:HGNC:21066]	6	Plaque vs No_Plaque	n.s.	50.9831	-0.0713196	0.0332112	0.0009383	0.0449805			Raw pvalue DEG	FDR DEG		TBC1D7	protein_coding	TBC1 domain family member 7 [Source:HGNC Symbol;Acc:HGNC:21066]	6	Plaque vs No_Plaque	n.s.	54.5058	-9.95205e-06	0.00144237	0.523685	0.981282											Same Direction
ENSG00000169252.5	ADRB2	protein_coding	adrenoceptor beta 2 [Source:HGNC Symbol;Acc:HGNC:286]	5	Plaque vs No_Plaque	n.s.	141.557	-0.0898179	0.04445	0.00108257	0.0451897			Raw pvalue DEG	FDR DEG		ADRB2	protein_coding	adrenoceptor beta 2 [Source:HGNC Symbol;Acc:HGNC:286]	5	Plaque vs No_Plaque	n.s.	150.883	-1.36358e-05	0.00144248	0.301161	0.981282											Same Direction
ENSG00000179295.17	PTPN11	protein_coding	protein tyrosine phosphatase non-receptor type 11 [Source:HGNC Symbol;Acc:HGNC:9644]	12	Plaque vs No_Plaque	n.s.	1253.56	0.0214541	0.00977606	0.0027832	0.0454647			Raw pvalue DEG	FDR DEG		PTPN11	protein_coding	protein tyrosine phosphatase non-receptor type 11 [Source:HGNC Symbol;Acc:HGNC:9644]	12	Plaque vs No_Plaque	n.s.	1277.67	3.11755e-05	0.00143921	0.541405	0.981282											Same Direction
ENSG00000167775.10	CD320	protein_coding	CD320 molecule [Source:HGNC Symbol;Acc:HGNC:16692]	19	Plaque vs No_Plaque	n.s.	122.089	-0.0820587	0.0392327	0.000960807	0.0457957			Raw pvalue DEG	FDR DEG		CD320	protein_coding	CD320 molecule [Source:HGNC Symbol;Acc:HGNC:16692]	19	Plaque vs No_Plaque	n.s.	124.499	-5.59351e-06	0.0014424	0.706146	0.985114											Same Direction
ENSG00000179820.15	MYADM	protein_coding	myeloid associated differentiation marker [Source:HGNC Symbol;Acc:HGNC:7544]	19	Plaque vs No_Plaque	n.s.	2247.7	-0.0600789	0.0430089	0.00339324	0.0459722			Raw pvalue DEG	FDR DEG		MYADM	protein_coding	myeloid associated differentiation marker [Source:HGNC Symbol;Acc:HGNC:7544]	19	Plaque vs No_Plaque	n.s.	1982.9	-1.58567e-05	0.00144238	0.314669	0.981282											Same Direction
ENSG00000071967.11	CYBRD1	protein_coding	cytochrome b reductase 1 [Source:HGNC Symbol;Acc:HGNC:20797]	2	Plaque vs No_Plaque	n.s.	95.443	-0.10236	0.051167	0.00112801	0.0460116			Raw pvalue DEG	FDR DEG		CYBRD1	protein_coding	cytochrome b reductase 1 [Source:HGNC Symbol;Acc:HGNC:20797]	2	Plaque vs No_Plaque	n.s.	107.223	4.36445e-06	0.00144251	0.695465	0.985114											Different Direction
ENSG00000120805.13	ARL1	protein_coding	ADP ribosylation factor like GTPase 1 [Source:HGNC Symbol;Acc:HGNC:692]	12	Plaque vs No_Plaque	n.s.	348.738	0.0311442	0.0132363	0.00109745	0.0460116			Raw pvalue DEG	FDR DEG		ARL1	protein_coding	ADP ribosylation factor like GTPase 1 [Source:HGNC Symbol;Acc:HGNC:692]	12	Plaque vs No_Plaque	n.s.	361.746	3.45137e-05	0.00144084	0.372068	0.981282											Same Direction
ENSG00000136527.17	TRA2B	protein_coding	transformer 2 beta homolog [Source:HGNC Symbol;Acc:HGNC:10781]	3	Plaque vs No_Plaque	n.s.	2415.75	-0.0652705	0.0394867	0.0025062	0.0460116			Raw pvalue DEG	FDR DEG		TRA2B	protein_coding	transformer 2 beta homolog [Source:HGNC Symbol;Acc:HGNC:10781]	3	Plaque vs No_Plaque	n.s.	2515.63	4.83698e-06	0.00144248	0.704702	0.985114											Different Direction
ENSG00000141279.15	NPEPPS	protein_coding	aminopeptidase puromycin sensitive [Source:HGNC Symbol;Acc:HGNC:7900]	17	Plaque vs No_Plaque	n.s.	863.081	0.0223196	0.0108808	0.00347242	0.0460116			Raw pvalue DEG	FDR DEG		NPEPPS	protein_coding	aminopeptidase puromycin sensitive [Source:HGNC Symbol;Acc:HGNC:7900]	17	Plaque vs No_Plaque	n.s.	907.772	3.99115e-05	0.00144031	0.361678	0.981282											Same Direction
ENSG00000161904.11	LEMD2	protein_coding	LEM domain nuclear envelope protein 2 [Source:HGNC Symbol;Acc:HGNC:21244]	6	Plaque vs No_Plaque	n.s.	1333.63	0.0259	0.0123488	0.00248443	0.0460116			Raw pvalue DEG	FDR DEG		LEMD2	protein_coding	LEM domain nuclear envelope protein 2 [Source:HGNC Symbol;Acc:HGNC:21244]	6	Plaque vs No_Plaque	n.s.	1357.46	2.04365e-05	0.00144004	0.645107	0.983389											Same Direction
ENSG00000180182.10	MED14	protein_coding	mediator complex subunit 14 [Source:HGNC Symbol;Acc:HGNC:2370]	X	Plaque vs No_Plaque	n.s.	699.481	0.0298734	0.0155803	0.00287919	0.0460116			Raw pvalue DEG	FDR DEG		MED14	protein_coding	mediator complex subunit 14 [Source:HGNC Symbol;Acc:HGNC:2370]	X	Plaque vs No_Plaque	n.s.	700.541	1.05897e-05	0.00144074	0.779349	0.986281											Same Direction
ENSG00000198792.12	TMEM184B	protein_coding	transmembrane protein 184B [Source:HGNC Symbol;Acc:HGNC:1310]	22	Plaque vs No_Plaque	n.s.	504.195	0.0293504	0.0127778	0.00136877	0.0460116			Raw pvalue DEG	FDR DEG		TMEM184B	protein_coding	transmembrane protein 184B [Source:HGNC Symbol;Acc:HGNC:1310]	22	Plaque vs No_Plaque	n.s.	529.333	-2.1104e-05	0.00144051	0.600739	0.981282											Different Direction
ENSG00000115525.17	ST3GAL5	protein_coding	ST3 beta-galactoside alpha-2,3-sialyltransferase 5 [Source:HGNC Symbol;Acc:HGNC:10872]	2	Plaque vs No_Plaque	n.s.	752.236	0.0232893	0.0110689	0.00289612	0.0461498			Raw pvalue DEG	FDR DEG		ST3GAL5	protein_coding	ST3 beta-galactoside alpha-2,3-sialyltransferase 5 [Source:HGNC Symbol;Acc:HGNC:10872]	2	Plaque vs No_Plaque	n.s.	767.841	5.22914e-05	0.00144014	0.263545	0.981282											Same Direction
ENSG00000144224.16	UBXN4	protein_coding	UBX domain protein 4 [Source:HGNC Symbol;Acc:HGNC:14860]	2	Plaque vs No_Plaque	n.s.	2840.97	0.0245873	0.0125267	0.00356367	0.0463613			Raw pvalue DEG	FDR DEG		UBXN4	protein_coding	UBX domain protein 4 [Source:HGNC Symbol;Acc:HGNC:14860]	2	Plaque vs No_Plaque	n.s.	2853.64	4.51194e-05	0.00144041	0.302869	0.981282											Same Direction
ENSG00000196290.14	NIF3L1	protein_coding	NGG1 interacting factor 3 like 1 [Source:HGNC Symbol;Acc:HGNC:13390]	2	Plaque vs No_Plaque	n.s.	106.047	0.0365406	0.0152248	0.000812841	0.0463677			Raw pvalue DEG	FDR DEG		NIF3L1	protein_coding	NGG1 interacting factor 3 like 1 [Source:HGNC Symbol;Acc:HGNC:13390]	2	Plaque vs No_Plaque	n.s.	110.357	8.25614e-06	0.00144121	0.801482	0.986281											Same Direction
ENSG00000197483.9	ZNF628	protein_coding	zinc finger protein 628 [Source:HGNC Symbol;Acc:HGNC:28054]	19	Plaque vs No_Plaque	n.s.	165.389	-0.0364606	0.0150354	0.000765783	0.0464198			Raw pvalue DEG	FDR DEG		ZNF628	protein_coding	zinc finger protein 628 [Source:HGNC Symbol;Acc:HGNC:28054]	19	Plaque vs No_Plaque	n.s.	165.965	-2.32364e-05	0.00144125	0.484235	0.981282											Same Direction
ENSG00000153944.10	MSI2	protein_coding	musashi RNA binding protein 2 [Source:HGNC Symbol;Acc:HGNC:18585]	17	Plaque vs No_Plaque	n.s.	1343.56	0.0246883	0.0126603	0.00358824	0.0471566			Raw pvalue DEG	FDR DEG		MSI2	protein_coding	musashi RNA binding protein 2 [Source:HGNC Symbol;Acc:HGNC:18585]	17	Plaque vs No_Plaque	n.s.	1342.41	4.96774e-05	0.00144044	0.26185	0.981282											Same Direction
ENSG00000166526.16	ZNF3	protein_coding	zinc finger protein 3 [Source:HGNC Symbol;Acc:HGNC:13089]	7	Plaque vs No_Plaque	n.s.	415.774	0.0237087	0.010741	0.00225249	0.0471566			Raw pvalue DEG	FDR DEG		ZNF3	protein_coding	zinc finger protein 3 [Source:HGNC Symbol;Acc:HGNC:13089]	7	Plaque vs No_Plaque	n.s.	415.496	1.51937e-05	0.00143977	0.742165	0.985341											Same Direction
ENSG00000137842.6	TMEM62	protein_coding	transmembrane protein 62 [Source:HGNC Symbol;Acc:HGNC:26269]	15	Plaque vs No_Plaque	n.s.	254.181	0.0275646	0.011448	0.00112338	0.047197			Raw pvalue DEG	FDR DEG		TMEM62	protein_coding	transmembrane protein 62 [Source:HGNC Symbol;Acc:HGNC:26269]	15	Plaque vs No_Plaque	n.s.	250.519	5.76834e-05	0.00144032	0.212888	0.981282											Same Direction
ENSG00000184432.9	COPB2	protein_coding	COPI coat complex subunit beta 2 [Source:HGNC Symbol;Acc:HGNC:2232]	3	Plaque vs No_Plaque	n.s.	520.79	0.0527139	0.0262414	0.00146651	0.047227			Raw pvalue DEG	FDR DEG		COPB2	protein_coding	COPI coat complex subunit beta 2 [Source:HGNC Symbol;Acc:HGNC:2232]	3	Plaque vs No_Plaque	n.s.	561.573	7.12383e-07	0.00144209	0.972686	0.99684											Same Direction
ENSG00000203879.11	GDI1	protein_coding	GDP dissociation inhibitor 1 [Source:HGNC Symbol;Acc:HGNC:4226]	X	Plaque vs No_Plaque	n.s.	1833.88	0.0170673	0.00715484	0.00266911	0.0479424			Raw pvalue DEG	FDR DEG		GDI1	protein_coding	GDP dissociation inhibitor 1 [Source:HGNC Symbol;Acc:HGNC:4226]	X	Plaque vs No_Plaque	n.s.	1896.59	-4.31816e-05	0.00143704	0.509695	0.981282											Different Direction
ENSG00000259657.1	PIGHP1	processed_pseudogene	phosphatidylinositol glycan anchor biosynthesis class H pseudogene 1 [Source:HGNC Symbol;Acc:HGNC:45152]	15	Plaque vs No_Plaque	n.s.	28.3149	-0.0770814	0.0319554	0.000508851	0.0479586			Raw pvalue DEG	FDR DEG		PIGHP1	processed_pseudogene	phosphatidylinositol glycan anchor biosynthesis class H pseudogene 1 [Source:HGNC Symbol;Acc:HGNC:45152]	15	Plaque vs No_Plaque	n.s.	25.8413	-3.69477e-06	0.00144233	0.817967	0.986535											Same Direction
ENSG00000031698.12	SARS	protein_coding	seryl-tRNA synthetase 1 [Source:HGNC Symbol;Acc:HGNC:10537]	1	Plaque vs No_Plaque	n.s.	1671.35	0.0234433	0.0119066	0.00378418	0.0480549			Raw pvalue DEG	FDR DEG		SARS	protein_coding	seryl-tRNA synthetase 1 [Source:HGNC Symbol;Acc:HGNC:10537]	1	Plaque vs No_Plaque	n.s.	1708.73	9.15751e-07	0.0014399	0.983586	0.998179											Same Direction
ENSG00000172819.16	RARG	protein_coding	retinoic acid receptor gamma [Source:HGNC Symbol;Acc:HGNC:9866]	12	Plaque vs No_Plaque	n.s.	91.1603	0.0428283	0.0192572	0.0010598	0.0480549			Raw pvalue DEG	FDR DEG		RARG	protein_coding	retinoic acid receptor gamma [Source:HGNC Symbol;Acc:HGNC:9866]	12	Plaque vs No_Plaque	n.s.	94.9979	4.15241e-05	0.00144191	0.136324	0.981282											Same Direction
ENSG00000135913.10	USP37	protein_coding	ubiquitin specific peptidase 37 [Source:HGNC Symbol;Acc:HGNC:20063]	2	Plaque vs No_Plaque	n.s.	254.408	0.0319115	0.0138305	0.00116731	0.0483418			Raw pvalue DEG	FDR DEG		USP37	protein_coding	ubiquitin specific peptidase 37 [Source:HGNC Symbol;Acc:HGNC:20063]	2	Plaque vs No_Plaque	n.s.	263.988	5.24307e-05	0.00144144	0.140226	0.981282											Same Direction
ENSG00000166839.16	ANKDD1A	protein_coding	ankyrin repeat and death domain containing 1A [Source:HGNC Symbol;Acc:HGNC:28002]	15	Plaque vs No_Plaque	n.s.	170.406	0.0508538	0.0222946	0.000818399	0.0484308			Raw pvalue DEG	FDR DEG		ANKDD1A	protein_coding	ankyrin repeat and death domain containing 1A [Source:HGNC Symbol;Acc:HGNC:28002]	15	Plaque vs No_Plaque	n.s.	184.777	1.92282e-05	0.00144191	0.438109	0.981282											Same Direction
ENSG00000169710.8	FASN	protein_coding	fatty acid synthase [Source:HGNC Symbol;Acc:HGNC:3594]	17	Plaque vs No_Plaque	n.s.	1242.26	0.0279778	0.01458	0.0031907	0.0487595			Raw pvalue DEG	FDR DEG		FASN	protein_coding	fatty acid synthase [Source:HGNC Symbol;Acc:HGNC:3594]	17	Plaque vs No_Plaque	n.s.	1259.67	1.42995e-05	0.00144092	0.692269	0.985114											Same Direction
ENSG00000204178.9	TMEM57	protein_coding	macoilin 1 [Source:HGNC Symbol;Acc:HGNC:25572]	1	Plaque vs No_Plaque	n.s.	652.701	0.039358	0.0187731	0.00155132	0.0490134			Raw pvalue DEG	FDR DEG		TMEM57	protein_coding	macoilin 1 [Source:HGNC Symbol;Acc:HGNC:25572]	1	Plaque vs No_Plaque	n.s.	647.413	2.54059e-05	0.00144154	0.401425	0.981282											Same Direction
ENSG00000275835.4	TUBGCP5	protein_coding	tubulin gamma complex associated protein 5 [Source:HGNC Symbol;Acc:HGNC:18600]	15	Plaque vs No_Plaque	n.s.	385.434	0.029791	0.0132671	0.00150569	0.0492663			Raw pvalue DEG	FDR DEG		TUBGCP5	protein_coding	tubulin gamma complex associated protein 5 [Source:HGNC Symbol;Acc:HGNC:18600]	15	Plaque vs No_Plaque	n.s.	384.539	3.63244e-05	0.00144071	0.365392	0.981282											Same Direction
ENSG00000176463.13	SLCO3A1	protein_coding	solute carrier organic anion transporter family member 3A1 [Source:HGNC Symbol;Acc:HGNC:10952]	15	Plaque vs No_Plaque	n.s.	710.204	0.0224316	0.0108011	0.00324394	0.0496125			Raw pvalue DEG	FDR DEG		SLCO3A1	protein_coding	solute carrier organic anion transporter family member 3A1 [Source:HGNC Symbol;Acc:HGNC:10952]	15	Plaque vs No_Plaque	n.s.	738.854	8.07556e-06	0.0014406	0.834859	0.986535											Same Direction
ENSG00000180370.10	PAK2	protein_coding	p21 (RAC1) activated kinase 2 [Source:HGNC Symbol;Acc:HGNC:8591]	3	Plaque vs No_Plaque	n.s.	2218.95	0.0322675	0.0175354	0.00299251	0.0496125			Raw pvalue DEG	FDR DEG		PAK2	protein_coding	p21 (RAC1) activated kinase 2 [Source:HGNC Symbol;Acc:HGNC:8591]	3	Plaque vs No_Plaque	n.s.	2492.22	3.88992e-05	0.00144178	0.182747	0.981282											Same Direction
ENSG00000068024.16	HDAC4	protein_coding	histone deacetylase 4 [Source:HGNC Symbol;Acc:HGNC:14063]	2	Plaque vs No_Plaque	n.s.	621.579	0.0282637	0.0126366	0.00156919	0.0499111			Raw pvalue DEG	FDR DEG		HDAC4	protein_coding	histone deacetylase 4 [Source:HGNC Symbol;Acc:HGNC:14063]	2	Plaque vs No_Plaque	n.s.	642.258	7.29235e-05	0.00144177	0.0466214	0.981282			Raw pvalue DEG					Validated			Same Direction
ENSG00000176624.10	MEX3C	protein_coding	mex-3 RNA binding family member C [Source:HGNC Symbol;Acc:HGNC:28040]	18	Plaque vs No_Plaque	n.s.	915.583	-0.0299785	0.0162279	0.0032857	0.0499111			Raw pvalue DEG	FDR DEG		MEX3C	protein_coding	mex-3 RNA binding family member C [Source:HGNC Symbol;Acc:HGNC:28040]	18	Plaque vs No_Plaque	n.s.	870.222	-9.27071e-06	0.00144073	0.807166	0.986281											Same Direction
ENSG00000092140.14	G2E3	protein_coding	G2/M-phase specific E3 ubiquitin protein ligase [Source:HGNC Symbol;Acc:HGNC:20338]	14	Plaque vs No_Plaque	n.s.	621.641	0.0328238	0.0169816	0.00253729	0.0511379			Raw pvalue DEG			G2E3	protein_coding	G2/M-phase specific E3 ubiquitin protein ligase [Source:HGNC Symbol;Acc:HGNC:20338]	14	Plaque vs No_Plaque	n.s.	624.233	6.32574e-05	0.00144181	0.0618863	0.981282											Same Direction
ENSG00000124486.12	USP9X	protein_coding	ubiquitin specific peptidase 9 X-linked [Source:HGNC Symbol;Acc:HGNC:12632]	X	Plaque vs No_Plaque	n.s.	2062.09	0.0283405	0.0161736	0.00419159	0.0516268			Raw pvalue DEG			USP9X	protein_coding	ubiquitin specific peptidase 9 X-linked [Source:HGNC Symbol;Acc:HGNC:12632]	X	Plaque vs No_Plaque	n.s.	2095.98	1.5523e-05	0.00144121	0.639782	0.983389											Same Direction
ENSG00000126216.13	TUBGCP3	protein_coding	tubulin gamma complex associated protein 3 [Source:HGNC Symbol;Acc:HGNC:18598]	13	Plaque vs No_Plaque	n.s.	667.376	0.0155837	0.00644441	0.00297881	0.0516268			Raw pvalue DEG			TUBGCP3	protein_coding	tubulin gamma complex associated protein 3 [Source:HGNC Symbol;Acc:HGNC:18598]	13	Plaque vs No_Plaque	n.s.	673.978	0.00012694	0.00143849	0.0757735	0.981282											Same Direction
ENSG00000261888.1	AC144831.1	lincRNA	novel transcript	17	Plaque vs No_Plaque	n.s.	20.9789	0.0724702	0.0306263	0.000566862	0.0516268			Raw pvalue DEG			AC144831.1	lincRNA	novel transcript	17	Plaque vs No_Plaque	n.s.	22.4922	-8.08018e-06	0.00144224	0.655909	0.984208											Different Direction
ENSG00000139651.10	ZNF740	protein_coding	zinc finger protein 740 [Source:HGNC Symbol;Acc:HGNC:27465]	12	Plaque vs No_Plaque	n.s.	786.367	0.0246184	0.0125095	0.00350442	0.051834			Raw pvalue DEG			ZNF740	protein_coding	zinc finger protein 740 [Source:HGNC Symbol;Acc:HGNC:27465]	12	Plaque vs No_Plaque	n.s.	820.794	2.22291e-05	0.00143965	0.639774	0.983389											Same Direction
ENSG00000148358.19	GPR107	protein_coding	G protein-coupled receptor 107 [Source:HGNC Symbol;Acc:HGNC:17830]	9	Plaque vs No_Plaque	n.s.	970.921	0.0200954	0.00920081	0.00319465	0.051834			Raw pvalue DEG			GPR107	protein_coding	G protein-coupled receptor 107 [Source:HGNC Symbol;Acc:HGNC:17830]	9	Plaque vs No_Plaque	n.s.	993.011	-5.80213e-06	0.00143755	0.923971	0.992839											Different Direction
ENSG00000176595.3	KBTBD11	protein_coding	kelch repeat and BTB domain containing 11 [Source:HGNC Symbol;Acc:HGNC:29104]	8	Plaque vs No_Plaque	n.s.	436.746	0.0373388	0.0179791	0.00162671	0.051834			Raw pvalue DEG			KBTBD11	protein_coding	kelch repeat and BTB domain containing 11 [Source:HGNC Symbol;Acc:HGNC:29104]	8	Plaque vs No_Plaque	n.s.	460.318	1.27185e-05	0.00144136	0.684348	0.985114											Same Direction
ENSG00000187166.1	H1FNT	protein_coding	H1.7 linker histone [Source:HGNC Symbol;Acc:HGNC:24893]	12	Plaque vs No_Plaque	n.s.	11.3084	0.0771295	0.037717	0.00118395	0.051834			Raw pvalue DEG			H1FNT	protein_coding	H1.7 linker histone [Source:HGNC Symbol;Acc:HGNC:24893]	12	Plaque vs No_Plaque	n.s.	11.4468	1.01182e-05	0.00144241	0.496548	0.981282											Same Direction
ENSG00000169976.6	SF3B5	protein_coding	splicing factor 3b subunit 5 [Source:HGNC Symbol;Acc:HGNC:21083]	6	Plaque vs No_Plaque	n.s.	436.844	-0.0420486	0.0211141	0.00170166	0.0520411			Raw pvalue DEG			SF3B5	protein_coding	splicing factor 3b subunit 5 [Source:HGNC Symbol;Acc:HGNC:21083]	6	Plaque vs No_Plaque	n.s.	450.455	-1.66327e-05	0.00144175	0.528939	0.981282											Same Direction
ENSG00000150401.14	DCUN1D2	protein_coding	defective in cullin neddylation 1 domain containing 2 [Source:HGNC Symbol;Acc:HGNC:20328]	13	Plaque vs No_Plaque	n.s.	214.301	0.025627	0.0108521	0.00138018	0.0521676			Raw pvalue DEG			DCUN1D2	protein_coding	defective in cullin neddylation 1 domain containing 2 [Source:HGNC Symbol;Acc:HGNC:20328]	13	Plaque vs No_Plaque	n.s.	223.397	-5.85431e-05	0.0014407	0.177565	0.981282											Different Direction
ENSG00000157954.14	WIPI2	protein_coding	WD repeat domain, phosphoinositide interacting 2 [Source:HGNC Symbol;Acc:HGNC:32225]	7	Plaque vs No_Plaque	n.s.	1000.14	0.0208545	0.00973072	0.00324265	0.0521676			Raw pvalue DEG			WIPI2	protein_coding	WD repeat domain, phosphoinositide interacting 2 [Source:HGNC Symbol;Acc:HGNC:32225]	7	Plaque vs No_Plaque	n.s.	1022.82	2.25323e-05	0.001439	0.665174	0.985114											Same Direction
ENSG00000123411.14	IKZF4	protein_coding	IKAROS family zinc finger 4 [Source:HGNC Symbol;Acc:HGNC:13179]	12	Plaque vs No_Plaque	n.s.	139.907	0.0316372	0.0137709	0.00121679	0.0522462			Raw pvalue DEG			IKZF4	protein_coding	IKAROS family zinc finger 4 [Source:HGNC Symbol;Acc:HGNC:13179]	12	Plaque vs No_Plaque	n.s.	144.144	1.61943e-05	0.00144101	0.646913	0.983389											Same Direction
ENSG00000132406.11	TMEM128	protein_coding	transmembrane protein 128 [Source:HGNC Symbol;Acc:HGNC:28201]	4	Plaque vs No_Plaque	n.s.	215.445	0.029304	0.0128216	0.00139054	0.0522462			Raw pvalue DEG			TMEM128	protein_coding	transmembrane protein 128 [Source:HGNC Symbol;Acc:HGNC:28201]	4	Plaque vs No_Plaque	n.s.	219.685	-8.42884e-07	0.00144031	0.984105	0.998269											Different Direction
ENSG00000183943.5	PRKX	protein_coding	protein kinase cAMP-dependent X-linked catalytic subunit [Source:HGNC Symbol;Acc:HGNC:9441]	X	Plaque vs No_Plaque	n.s.	1626.09	0.0210084	0.0105062	0.00434565	0.0522462			Raw pvalue DEG			PRKX	protein_coding	protein kinase cAMP-dependent X-linked catalytic subunit [Source:HGNC Symbol;Acc:HGNC:9441]	X	Plaque vs No_Plaque	n.s.	1635.41	5.58197e-05	0.00143991	0.255457	0.981282											Same Direction
ENSG00000275302.1	CCL4	protein_coding	C-C motif chemokine ligand 4 [Source:HGNC Symbol;Acc:HGNC:10630]	17	Plaque vs No_Plaque	n.s.	191.849	-0.0637775	0.0323949	0.00139664	0.0522462			Raw pvalue DEG			CCL4	protein_coding	C-C motif chemokine ligand 4 [Source:HGNC Symbol;Acc:HGNC:10630]	17	Plaque vs No_Plaque	n.s.	179.975	-3.42069e-05	0.00144244	0.0581967	0.981282											Same Direction
ENSG00000095564.13	BTAF1	protein_coding	B-TFIID TATA-box binding protein associated factor 1 [Source:HGNC Symbol;Acc:HGNC:17307]	10	Plaque vs No_Plaque	n.s.	4256.29	0.0256344	0.0128635	0.00314529	0.0525945			Raw pvalue DEG			BTAF1	protein_coding	B-TFIID TATA-box binding protein associated factor 1 [Source:HGNC Symbol;Acc:HGNC:17307]	10	Plaque vs No_Plaque	n.s.	4249.39	-1.25987e-05	0.00144003	0.772495	0.986281											Different Direction
ENSG00000102034.16	ELF4	protein_coding	E74 like ETS transcription factor 4 [Source:HGNC Symbol;Acc:HGNC:3319]	X	Plaque vs No_Plaque	n.s.	1972.17	0.0286912	0.0151141	0.00314631	0.0525945			Raw pvalue DEG			ELF4	protein_coding	E74 like ETS transcription factor 4 [Source:HGNC Symbol;Acc:HGNC:3319]	X	Plaque vs No_Plaque	n.s.	2003.05	-7.79604e-06	0.00144094	0.825312	0.986535											Different Direction
ENSG00000132359.14	RAP1GAP2	protein_coding	RAP1 GTPase activating protein 2 [Source:HGNC Symbol;Acc:HGNC:29176]	17	Plaque vs No_Plaque	n.s.	2839.61	0.022226	0.0105517	0.00314345	0.0525945			Raw pvalue DEG			RAP1GAP2	protein_coding	RAP1 GTPase activating protein 2 [Source:HGNC Symbol;Acc:HGNC:29176]	17	Plaque vs No_Plaque	n.s.	2879.47	-2.16471e-05	0.00143987	0.635756	0.983389											Different Direction
ENSG00000167085.11	PHB	protein_coding	prohibitin 1 [Source:HGNC Symbol;Acc:HGNC:8912]	17	Plaque vs No_Plaque	n.s.	106.271	-0.0407483	0.0168638	0.000678826	0.0525945			Raw pvalue DEG			PHB	protein_coding	prohibitin 1 [Source:HGNC Symbol;Acc:HGNC:8912]	17	Plaque vs No_Plaque	n.s.	110.474	-1.88453e-05	0.00144125	0.566891	0.981282											Same Direction
ENSG00000170802.15	FOXN2	protein_coding	forkhead box N2 [Source:HGNC Symbol;Acc:HGNC:5281]	2	Plaque vs No_Plaque	n.s.	885.763	-0.0333791	0.0191686	0.00339998	0.0535071			Raw pvalue DEG			FOXN2	protein_coding	forkhead box N2 [Source:HGNC Symbol;Acc:HGNC:5281]	2	Plaque vs No_Plaque	n.s.	838.151	-2.10504e-05	0.0014414	0.504239	0.981282											Same Direction
ENSG00000284735.1	AL139424.3	lincRNA	novel transcript	1	Plaque vs No_Plaque	n.s.	15.1777	0.0691096	0.0292194	0.000594544	0.0535071			Raw pvalue DEG			AL139424.3	lincRNA	novel transcript	1	Plaque vs No_Plaque	n.s.	15.6576	2.54587e-05	0.00144232	0.17669	0.981282											Same Direction
ENSG00000254162.1	AC009812.3	lincRNA	novel transcript	8	Plaque vs No_Plaque	n.s.	13.1192	0.0734515	0.0311067	0.000598546	0.0536715			Raw pvalue DEG			AC009812.3	lincRNA	novel transcript	8	Plaque vs No_Plaque	n.s.	12.6577	1.13588e-05	0.00144232	0.504509	0.981282											Same Direction
ENSG00000145012.13	LPP	protein_coding	LIM domain containing preferred translocation partner in lipoma [Source:HGNC Symbol;Acc:HGNC:6679]	3	Plaque vs No_Plaque	n.s.	1438.32	0.0337546	0.0192421	0.00328433	0.0544146			Raw pvalue DEG			LPP	protein_coding	LIM domain containing preferred translocation partner in lipoma [Source:HGNC Symbol;Acc:HGNC:6679]	3	Plaque vs No_Plaque	n.s.	1434.89	6.20875e-05	0.00144218	0.0354662	0.981282			Raw pvalue DEG					Validated			Same Direction
ENSG00000110514.19	MADD	protein_coding	MAP kinase activating death domain [Source:HGNC Symbol;Acc:HGNC:6766]	11	Plaque vs No_Plaque	n.s.	2249.63	0.0251081	0.0126899	0.00333037	0.0550554			Raw pvalue DEG			MADD	protein_coding	MAP kinase activating death domain [Source:HGNC Symbol;Acc:HGNC:6766]	11	Plaque vs No_Plaque	n.s.	2248.29	-5.42958e-05	0.00144071	0.201735	0.981282											Different Direction
ENSG00000114573.9	ATP6V1A	protein_coding	ATPase H+ transporting V1 subunit A [Source:HGNC Symbol;Acc:HGNC:851]	3	Plaque vs No_Plaque	n.s.	626.687	0.0323483	0.0154972	0.00188408	0.055354			Raw pvalue DEG			ATP6V1A	protein_coding	ATPase H+ transporting V1 subunit A [Source:HGNC Symbol;Acc:HGNC:851]	3	Plaque vs No_Plaque	n.s.	685.134	2.12859e-05	0.00144169	0.442491	0.981282											Same Direction
ENSG00000120784.15	ZFP30	protein_coding	ZFP30 zinc finger protein [Source:HGNC Symbol;Acc:HGNC:29555]	19	Plaque vs No_Plaque	n.s.	85.7058	0.0512574	0.0246679	0.00132434	0.055354			Raw pvalue DEG			ZFP30	protein_coding	ZFP30 zinc finger protein [Source:HGNC Symbol;Acc:HGNC:29555]	19	Plaque vs No_Plaque	n.s.	91.419	1.35373e-05	0.00144211	0.520788	0.981282											Same Direction
ENSG00000174004.5	NRROS	protein_coding	negative regulator of reactive oxygen species [Source:HGNC Symbol;Acc:HGNC:24613]	3	Plaque vs No_Plaque	n.s.	338.081	-0.0388279	0.0180607	0.00131982	0.055354			Raw pvalue DEG			NRROS	protein_coding	negative regulator of reactive oxygen species [Source:HGNC Symbol;Acc:HGNC:24613]	3	Plaque vs No_Plaque	n.s.	334.533	1.67966e-06	0.00144144	0.954546	0.995224											Different Direction
ENSG00000101596.14	SMCHD1	protein_coding	structural maintenance of chromosomes flexible hinge domain containing 1 [Source:HGNC Symbol;Acc:HGNC:29090]	18	Plaque vs No_Plaque	n.s.	8573.79	0.0369142	0.0223875	0.00358123	0.0554667			Raw pvalue DEG			SMCHD1	protein_coding	structural maintenance of chromosomes flexible hinge domain containing 1 [Source:HGNC Symbol;Acc:HGNC:29090]	18	Plaque vs No_Plaque	n.s.	9365.58	3.90455e-05	0.00144213	0.110363	0.981282											Same Direction
ENSG00000153187.18	HNRNPU	protein_coding	heterogeneous nuclear ribonucleoprotein U [Source:HGNC Symbol;Acc:HGNC:5048]	1	Plaque vs No_Plaque	n.s.	4306.87	-0.0257435	0.0147588	0.00469395	0.0556625			Raw pvalue DEG			HNRNPU	protein_coding	heterogeneous nuclear ribonucleoprotein U [Source:HGNC Symbol;Acc:HGNC:5048]	1	Plaque vs No_Plaque	n.s.	4226.61	2.83772e-05	0.00144074	0.465026	0.981282											Different Direction
ENSG00000185658.13	BRWD1	protein_coding	bromodomain and WD repeat domain containing 1 [Source:HGNC Symbol;Acc:HGNC:12760]	21	Plaque vs No_Plaque	n.s.	3056.29	0.0210821	0.0107839	0.00471461	0.0557855			Raw pvalue DEG			BRWD1	protein_coding	bromodomain and WD repeat domain containing 1 [Source:HGNC Symbol;Acc:HGNC:12760]	21	Plaque vs No_Plaque	n.s.	3109.71	3.46197e-05	0.00143991	0.457846	0.981282											Same Direction
ENSG00000106070.17	GRB10	protein_coding	growth factor receptor bound protein 10 [Source:HGNC Symbol;Acc:HGNC:4564]	7	Plaque vs No_Plaque	n.s.	82.2763	0.0495452	0.023151	0.00109586	0.0558388			Raw pvalue DEG			GRB10	protein_coding	growth factor receptor bound protein 10 [Source:HGNC Symbol;Acc:HGNC:4564]	7	Plaque vs No_Plaque	n.s.	84.954	3.40809e-06	0.00144175	0.89888	0.990662											Same Direction
ENSG00000132953.16	XPO4	protein_coding	exportin 4 [Source:HGNC Symbol;Acc:HGNC:17796]	13	Plaque vs No_Plaque	n.s.	996.081	0.0235537	0.0121589	0.0040067	0.055928			Raw pvalue DEG			XPO4	protein_coding	exportin 4 [Source:HGNC Symbol;Acc:HGNC:17796]	13	Plaque vs No_Plaque	n.s.	994.996	9.51999e-05	0.00144108	0.0481935	0.981282			Raw pvalue DEG					Validated			Same Direction
ENSG00000163161.12	ERCC3	protein_coding	ERCC excision repair 3, TFIIH core complex helicase subunit [Source:HGNC Symbol;Acc:HGNC:3435]	2	Plaque vs No_Plaque	n.s.	874.502	0.0189768	0.00864259	0.00345122	0.055928			Raw pvalue DEG			ERCC3	protein_coding	ERCC excision repair 3, TFIIH core complex helicase subunit [Source:HGNC Symbol;Acc:HGNC:3435]	2	Plaque vs No_Plaque	n.s.	881.958	3.95639e-05	0.00143867	0.478051	0.981282											Same Direction
ENSG00000214655.10	ZSWIM8	protein_coding	zinc finger SWIM-type containing 8 [Source:HGNC Symbol;Acc:HGNC:23528]	10	Plaque vs No_Plaque	n.s.	1260.73	0.0190277	0.00879495	0.00365651	0.055928			Raw pvalue DEG			ZSWIM8	protein_coding	zinc finger SWIM-type containing 8 [Source:HGNC Symbol;Acc:HGNC:23528]	10	Plaque vs No_Plaque	n.s.	1312.45	-7.42231e-05	0.00143994	0.151669	0.981282											Different Direction
ENSG00000112855.14	HARS2	protein_coding	histidyl-tRNA synthetase 2, mitochondrial [Source:HGNC Symbol;Acc:HGNC:4817]	5	Plaque vs No_Plaque	n.s.	388.601	0.0252774	0.0113672	0.00194777	0.0562226			Raw pvalue DEG			HARS2	protein_coding	histidyl-tRNA synthetase 2, mitochondrial [Source:HGNC Symbol;Acc:HGNC:4817]	5	Plaque vs No_Plaque	n.s.	387.308	6.65007e-05	0.00144036	0.161553	0.981282											Same Direction
ENSG00000100485.11	SOS2	protein_coding	SOS Ras/Rho guanine nucleotide exchange factor 2 [Source:HGNC Symbol;Acc:HGNC:11188]	14	Plaque vs No_Plaque	n.s.	1858.92	0.0242703	0.0134878	0.00490296	0.0564226			Raw pvalue DEG			SOS2	protein_coding	SOS Ras/Rho guanine nucleotide exchange factor 2 [Source:HGNC Symbol;Acc:HGNC:11188]	14	Plaque vs No_Plaque	n.s.	2011.97	1.0641e-05	0.00144094	0.76586	0.986281											Same Direction
ENSG00000104320.13	NBN	protein_coding	nibrin [Source:HGNC Symbol;Acc:HGNC:7652]	8	Plaque vs No_Plaque	n.s.	973.9	0.0281581	0.0154412	0.00372013	0.0565028			Raw pvalue DEG			NBN	protein_coding	nibrin [Source:HGNC Symbol;Acc:HGNC:7652]	8	Plaque vs No_Plaque	n.s.	1018.44	2.12141e-05	0.00144163	0.460782	0.981282											Same Direction
ENSG00000139645.9	ANKRD52	protein_coding	ankyrin repeat domain 52 [Source:HGNC Symbol;Acc:HGNC:26614]	12	Plaque vs No_Plaque	n.s.	1096.66	0.0224221	0.0110178	0.00352735	0.0565405			Raw pvalue DEG			ANKRD52	protein_coding	ankyrin repeat domain 52 [Source:HGNC Symbol;Acc:HGNC:26614]	12	Plaque vs No_Plaque	n.s.	1111.03	4.90354e-06	0.00143938	0.920013	0.992839											Same Direction
ENSG00000159579.13	RSPRY1	protein_coding	ring finger and SPRY domain containing 1 [Source:HGNC Symbol;Acc:HGNC:29420]	16	Plaque vs No_Plaque	n.s.	322.359	0.0293717	0.0128557	0.0013884	0.0565405			Raw pvalue DEG			RSPRY1	protein_coding	ring finger and SPRY domain containing 1 [Source:HGNC Symbol;Acc:HGNC:29420]	16	Plaque vs No_Plaque	n.s.	337.751	1.58643e-05	0.00144034	0.702785	0.985114											Same Direction
ENSG00000056586.15	RC3H2	protein_coding	ring finger and CCCH-type domains 2 [Source:HGNC Symbol;Acc:HGNC:21461]	9	Plaque vs No_Plaque	n.s.	1865.33	0.0179621	0.00814536	0.00382146	0.0571933			Raw pvalue DEG			RC3H2	protein_coding	ring finger and CCCH-type domains 2 [Source:HGNC Symbol;Acc:HGNC:21461]	9	Plaque vs No_Plaque	n.s.	1901.45	1.47335e-05	0.00143784	0.804382	0.986281											Same Direction
ENSG00000100523.14	DDHD1	protein_coding	DDHD domain containing 1 [Source:HGNC Symbol;Acc:HGNC:19714]	14	Plaque vs No_Plaque	n.s.	1428.28	0.0208778	0.0107828	0.0049505	0.0571933			Raw pvalue DEG			DDHD1	protein_coding	DDHD domain containing 1 [Source:HGNC Symbol;Acc:HGNC:19714]	14	Plaque vs No_Plaque	n.s.	1435.04	5.49204e-05	0.00144022	0.240908	0.981282											Same Direction
ENSG00000175793.11	SFN	protein_coding	stratifin [Source:HGNC Symbol;Acc:HGNC:10773]	1	Plaque vs No_Plaque	n.s.	19.2422	0.066025	0.0334503	0.00141206	0.0571933			Raw pvalue DEG			SFN	protein_coding	stratifin [Source:HGNC Symbol;Acc:HGNC:10773]	1	Plaque vs No_Plaque	n.s.	22.2756	-2.03824e-05	0.00144241	0.194948	0.981282											Different Direction
ENSG00000176986.15	SEC24C	protein_coding	SEC24 homolog C, COPII coat complex component [Source:HGNC Symbol;Acc:HGNC:10705]	10	Plaque vs No_Plaque	n.s.	1301.84	0.0200201	0.00942552	0.00360912	0.0571933			Raw pvalue DEG			SEC24C	protein_coding	SEC24 homolog C, COPII coat complex component [Source:HGNC Symbol;Acc:HGNC:10705]	10	Plaque vs No_Plaque	n.s.	1300.25	3.31716e-06	0.00143926	0.946693	0.994568											Same Direction
ENSG00000181222.15	POLR2A	protein_coding	RNA polymerase II subunit A [Source:HGNC Symbol;Acc:HGNC:9187]	17	Plaque vs No_Plaque	n.s.	2903.5	0.0215576	0.0105889	0.00382227	0.0571933			Raw pvalue DEG			POLR2A	protein_coding	RNA polymerase II subunit A [Source:HGNC Symbol;Acc:HGNC:9187]	17	Plaque vs No_Plaque	n.s.	2895.36	4.63827e-05	0.00143988	0.335232	0.981282											Same Direction
ENSG00000114902.13	SPCS1	protein_coding	signal peptidase complex subunit 1 [Source:HGNC Symbol;Acc:HGNC:23401]	3	Plaque vs No_Plaque	n.s.	495.121	-0.0205447	0.00948606	0.00312827	0.0575627			Raw pvalue DEG			SPCS1	protein_coding	signal peptidase complex subunit 1 [Source:HGNC Symbol;Acc:HGNC:23401]	3	Plaque vs No_Plaque	n.s.	512.63	-3.7655e-05	0.00143956	0.445005	0.981282											Same Direction
ENSG00000132313.14	MRPL35	protein_coding	mitochondrial ribosomal protein L35 [Source:HGNC Symbol;Acc:HGNC:14489]	2	Plaque vs No_Plaque	n.s.	160.96	0.0313809	0.0144952	0.00165125	0.0576667			Raw pvalue DEG			MRPL35	protein_coding	mitochondrial ribosomal protein L35 [Source:HGNC Symbol;Acc:HGNC:14489]	2	Plaque vs No_Plaque	n.s.	167.329	3.55264e-05	0.00144138	0.286521	0.981282											Same Direction
ENSG00000230673.3	PABPC1P3	processed_pseudogene	poly(A) binding protein cytoplasmic 1 pseudogene 3 [Source:HGNC Symbol;Acc:HGNC:8560]	X	Plaque vs No_Plaque	n.s.	57.9999	0.0546915	0.02732	0.00144031	0.0576667			Raw pvalue DEG			PABPC1P3	processed_pseudogene	poly(A) binding protein cytoplasmic 1 pseudogene 3 [Source:HGNC Symbol;Acc:HGNC:8560]	X	Plaque vs No_Plaque	n.s.	58.8279	2.91483e-06	0.00144219	0.880968	0.989333											Same Direction
ENSG00000080345.17	RIF1	protein_coding	replication timing regulatory factor 1 [Source:HGNC Symbol;Acc:HGNC:23207]	2	Plaque vs No_Plaque	n.s.	1120.46	0.0237647	0.0125718	0.00423793	0.0578121			Raw pvalue DEG			RIF1	protein_coding	replication timing regulatory factor 1 [Source:HGNC Symbol;Acc:HGNC:23207]	2	Plaque vs No_Plaque	n.s.	1136.25	1.04908e-05	0.00144003	0.811639	0.986281											Same Direction
ENSG00000115977.18	AAK1	protein_coding	AP2 associated kinase 1 [Source:HGNC Symbol;Acc:HGNC:19679]	2	Plaque vs No_Plaque	n.s.	3514.45	0.0212102	0.011115	0.00508858	0.0578121			Raw pvalue DEG			AAK1	protein_coding	AP2 associated kinase 1 [Source:HGNC Symbol;Acc:HGNC:19679]	2	Plaque vs No_Plaque	n.s.	3511.75	1.85584e-05	0.00144004	0.677639	0.985114											Same Direction
ENSG00000178685.13	PARP10	protein_coding	poly(ADP-ribose) polymerase family member 10 [Source:HGNC Symbol;Acc:HGNC:25895]	8	Plaque vs No_Plaque	n.s.	833.542	-0.0753195	0.0929143	0.00425507	0.0578751			Raw pvalue DEG			PARP10	protein_coding	poly(ADP-ribose) polymerase family member 10 [Source:HGNC Symbol;Acc:HGNC:25895]	8	Plaque vs No_Plaque	n.s.	965.482	-7.68161e-06	0.00144257	0.428697	0.981282											Same Direction
ENSG00000112159.11	MDN1	protein_coding	midasin AAA ATPase 1 [Source:HGNC Symbol;Acc:HGNC:18302]	6	Plaque vs No_Plaque	n.s.	2157.08	0.0205449	0.0106821	0.00521294	0.0579065			Raw pvalue DEG			MDN1	protein_coding	midasin AAA ATPase 1 [Source:HGNC Symbol;Acc:HGNC:18302]	6	Plaque vs No_Plaque	n.s.	2199.19	-1.93522e-05	0.00143931	0.699876	0.985114											Different Direction
ENSG00000131873.5	CHSY1	protein_coding	chondroitin sulfate synthase 1 [Source:HGNC Symbol;Acc:HGNC:17198]	15	Plaque vs No_Plaque	n.s.	731.822	0.0294439	0.0189414	0.00523198	0.0579969			Raw pvalue DEG			CHSY1	protein_coding	chondroitin sulfate synthase 1 [Source:HGNC Symbol;Acc:HGNC:17198]	15	Plaque vs No_Plaque	n.s.	825.81	-3.72802e-05	0.00144198	0.153047	0.981282											Different Direction
ENSG00000122299.11	ZC3H7A	protein_coding	zinc finger CCCH-type containing 7A [Source:HGNC Symbol;Acc:HGNC:30959]	16	Plaque vs No_Plaque	n.s.	1900.78	0.0242497	0.0137481	0.00517922	0.0583526			Raw pvalue DEG			ZC3H7A	protein_coding	zinc finger CCCH-type containing 7A [Source:HGNC Symbol;Acc:HGNC:30959]	16	Plaque vs No_Plaque	n.s.	1903.43	3.89722e-05	0.00144107	0.292979	0.981282											Same Direction
ENSG00000092108.20	SCFD1	protein_coding	sec1 family domain containing 1 [Source:HGNC Symbol;Acc:HGNC:20726]	14	Plaque vs No_Plaque	n.s.	633.926	0.023952	0.0106946	0.00204222	0.0587809			Raw pvalue DEG			SCFD1	protein_coding	sec1 family domain containing 1 [Source:HGNC Symbol;Acc:HGNC:20726]	14	Plaque vs No_Plaque	n.s.	640.887	7.47367e-05	0.00144073	0.106461	0.981282											Same Direction
ENSG00000147123.10	NDUFB11	protein_coding	NADH:ubiquinone oxidoreductase subunit B11 [Source:HGNC Symbol;Acc:HGNC:20372]	X	Plaque vs No_Plaque	n.s.	333.06	-0.0360196	0.0172991	0.00163854	0.0589563			Raw pvalue DEG			NDUFB11	protein_coding	NADH:ubiquinone oxidoreductase subunit B11 [Source:HGNC Symbol;Acc:HGNC:20372]	X	Plaque vs No_Plaque	n.s.	342.638	4.91171e-06	0.00144163	0.85877	0.987656											Different Direction
ENSG00000271032.1	AC020907.4	antisense_RNA	novel transcript	19	Plaque vs No_Plaque	n.s.	27.5432	0.054195	0.0273307	0.00150043	0.0589563			Raw pvalue DEG			AC020907.4	antisense_RNA	novel transcript	19	Plaque vs No_Plaque	n.s.	28.0408	1.01133e-06	0.00144217	0.959434	0.995708											Same Direction
ENSG00000147459.17	DOCK5	protein_coding	dedicator of cytokinesis 5 [Source:HGNC Symbol;Acc:HGNC:23476]	8	Plaque vs No_Plaque	n.s.	2001.14	0.0323601	0.0195756	0.00405009	0.0589777			Raw pvalue DEG			DOCK5	protein_coding	dedicator of cytokinesis 5 [Source:HGNC Symbol;Acc:HGNC:23476]	8	Plaque vs No_Plaque	n.s.	2277.32	9.4754e-06	0.00144174	0.721744	0.985114											Same Direction
ENSG00000164347.17	GFM2	protein_coding	GTP dependent ribosome recycling factor mitochondrial 2 [Source:HGNC Symbol;Acc:HGNC:29682]	5	Plaque vs No_Plaque	n.s.	222.829	0.0287146	0.0127085	0.00151615	0.0593289			Raw pvalue DEG			GFM2	protein_coding	GTP dependent ribosome recycling factor mitochondrial 2 [Source:HGNC Symbol;Acc:HGNC:29682]	5	Plaque vs No_Plaque	n.s.	221.163	3.70191e-05	0.00144048	0.380024	0.981282											Same Direction
ENSG00000115421.12	PAPOLG	protein_coding	poly(A) polymerase gamma [Source:HGNC Symbol;Acc:HGNC:14982]	2	Plaque vs No_Plaque	n.s.	388.195	0.0249739	0.0113742	0.00213951	0.0597628			Raw pvalue DEG			PAPOLG	protein_coding	poly(A) polymerase gamma [Source:HGNC Symbol;Acc:HGNC:14982]	2	Plaque vs No_Plaque	n.s.	394.215	4.14494e-07	0.00143953	0.992733	0.99908											Same Direction
ENSG00000165506.14	DNAAF2	protein_coding	dynein axonemal assembly factor 2 [Source:HGNC Symbol;Acc:HGNC:20188]	14	Plaque vs No_Plaque	n.s.	44.173	-0.041985	0.0181737	0.00088923	0.0600068			Raw pvalue DEG			DNAAF2	protein_coding	dynein axonemal assembly factor 2 [Source:HGNC Symbol;Acc:HGNC:20188]	14	Plaque vs No_Plaque	n.s.	45.0789	4.40998e-06	0.00144156	0.876925	0.988451											Different Direction
ENSG00000119682.16	AREL1	protein_coding	apoptosis resistant E3 ubiquitin protein ligase 1 [Source:HGNC Symbol;Acc:HGNC:20363]	14	Plaque vs No_Plaque	n.s.	953.743	0.0216485	0.0111706	0.00459645	0.061112			Raw pvalue DEG			AREL1	protein_coding	apoptosis resistant E3 ubiquitin protein ligase 1 [Source:HGNC Symbol;Acc:HGNC:20363]	14	Plaque vs No_Plaque	n.s.	981.132	-5.88327e-07	0.00144048	0.987884	0.998831											Different Direction
ENSG00000087111.20	PIGS	protein_coding	phosphatidylinositol glycan anchor biosynthesis class S [Source:HGNC Symbol;Acc:HGNC:14937]	17	Plaque vs No_Plaque	n.s.	712.429	0.0157138	0.00687382	0.00402956	0.0614479			Raw pvalue DEG			PIGS	protein_coding	phosphatidylinositol glycan anchor biosynthesis class S [Source:HGNC Symbol;Acc:HGNC:14937]	17	Plaque vs No_Plaque	n.s.	732.527	3.14065e-05	0.00143632	0.647291	0.983389											Same Direction
ENSG00000161533.11	ACOX1	protein_coding	acyl-CoA oxidase 1 [Source:HGNC Symbol;Acc:HGNC:119]	17	Plaque vs No_Plaque	n.s.	552.24	0.0290568	0.0158935	0.00351404	0.0618807			Raw pvalue DEG			ACOX1	protein_coding	acyl-CoA oxidase 1 [Source:HGNC Symbol;Acc:HGNC:119]	17	Plaque vs No_Plaque	n.s.	624.558	1.1868e-05	0.00144136	0.704421	0.985114											Same Direction
ENSG00000129197.14	RPAIN	protein_coding	RPA interacting protein [Source:HGNC Symbol;Acc:HGNC:28641]	17	Plaque vs No_Plaque	n.s.	765.795	0.0196207	0.00971323	0.00472648	0.0619523			Raw pvalue DEG			RPAIN	protein_coding	RPA interacting protein [Source:HGNC Symbol;Acc:HGNC:28641]	17	Plaque vs No_Plaque	n.s.	762.547	6.80158e-05	0.00143959	0.202267	0.981282											Same Direction
ENSG00000114933.15	INO80D	protein_coding	INO80 complex subunit D [Source:HGNC Symbol;Acc:HGNC:25997]	2	Plaque vs No_Plaque	n.s.	1242.39	0.0218751	0.012094	0.00574814	0.0620384			Raw pvalue DEG			INO80D	protein_coding	INO80 complex subunit D [Source:HGNC Symbol;Acc:HGNC:25997]	2	Plaque vs No_Plaque	n.s.	1243.62	4.32705e-06	0.00143963	0.926847	0.993011											Same Direction
ENSG00000164031.16	DNAJB14	protein_coding	DnaJ heat shock protein family (Hsp40) member B14 [Source:HGNC Symbol;Acc:HGNC:25881]	4	Plaque vs No_Plaque	n.s.	1924.33	0.0273578	0.015193	0.00410743	0.0621282			Raw pvalue DEG			DNAJB14	protein_coding	DnaJ heat shock protein family (Hsp40) member B14 [Source:HGNC Symbol;Acc:HGNC:25881]	4	Plaque vs No_Plaque	n.s.	1918.26	3.76233e-05	0.00144116	0.296217	0.981282											Same Direction
ENSG00000108106.13	UBE2S	protein_coding	ubiquitin conjugating enzyme E2 S [Source:HGNC Symbol;Acc:HGNC:17895]	19	Plaque vs No_Plaque	n.s.	68.1176	-0.10575	0.0498811	0.000895692	0.0623035			Raw pvalue DEG			UBE2S	protein_coding	ubiquitin conjugating enzyme E2 S [Source:HGNC Symbol;Acc:HGNC:17895]	19	Plaque vs No_Plaque	n.s.	70.9097	3.79309e-06	0.00144254	0.720956	0.985114											Different Direction
ENSG00000132780.16	NASP	protein_coding	nuclear autoantigenic sperm protein [Source:HGNC Symbol;Acc:HGNC:7644]	1	Plaque vs No_Plaque	n.s.	345.762	-0.0295886	0.0137466	0.001802	0.0623035			Raw pvalue DEG			NASP	protein_coding	nuclear autoantigenic sperm protein [Source:HGNC Symbol;Acc:HGNC:7644]	1	Plaque vs No_Plaque	n.s.	337.134	1.09895e-06	0.0014407	0.97701	0.99684											Different Direction
ENSG00000139496.15	NUP58	protein_coding	nucleoporin 58 [Source:HGNC Symbol;Acc:HGNC:20261]	13	Plaque vs No_Plaque	n.s.	741.941	0.0257517	0.0146733	0.00477915	0.0623035			Raw pvalue DEG			NUP58	protein_coding	nucleoporin 58 [Source:HGNC Symbol;Acc:HGNC:20261]	13	Plaque vs No_Plaque	n.s.	749.551	8.32691e-06	0.0014408	0.822398	0.986535											Same Direction
ENSG00000159459.11	UBR1	protein_coding	ubiquitin protein ligase E3 component n-recognin 1 [Source:HGNC Symbol;Acc:HGNC:16808]	15	Plaque vs No_Plaque	n.s.	780.967	0.0244829	0.0135974	0.00477011	0.0623035			Raw pvalue DEG			UBR1	protein_coding	ubiquitin protein ligase E3 component n-recognin 1 [Source:HGNC Symbol;Acc:HGNC:16808]	15	Plaque vs No_Plaque	n.s.	772.482	5.41528e-06	0.00144053	0.891635	0.98996											Same Direction
ENSG00000198898.13	CAPZA2	protein_coding	capping actin protein of muscle Z-line subunit alpha 2 [Source:HGNC Symbol;Acc:HGNC:1490]	7	Plaque vs No_Plaque	n.s.	843.674	-0.0364436	0.0257975	0.00479449	0.0623035			Raw pvalue DEG			CAPZA2	protein_coding	capping actin protein of muscle Z-line subunit alpha 2 [Source:HGNC Symbol;Acc:HGNC:1490]	7	Plaque vs No_Plaque	n.s.	839.554	1.02227e-05	0.00144191	0.663327	0.985114											Different Direction
ENSG00000028137.18	TNFRSF1B	protein_coding	TNF receptor superfamily member 1B [Source:HGNC Symbol;Acc:HGNC:11917]	1	Plaque vs No_Plaque	n.s.	5837.42	0.0334201	0.0215138	0.00445419	0.0627909			Raw pvalue DEG			TNFRSF1B	protein_coding	TNF receptor superfamily member 1B [Source:HGNC Symbol;Acc:HGNC:11917]	1	Plaque vs No_Plaque	n.s.	6532.89	1.95398e-06	0.00144167	0.942446	0.994568											Same Direction
ENSG00000144749.13	LRIG1	protein_coding	leucine rich repeats and immunoglobulin like domains 1 [Source:HGNC Symbol;Acc:HGNC:17360]	3	Plaque vs No_Plaque	n.s.	380.596	0.0354759	0.0211348	0.0036096	0.0627909			Raw pvalue DEG			LRIG1	protein_coding	leucine rich repeats and immunoglobulin like domains 1 [Source:HGNC Symbol;Acc:HGNC:17360]	3	Plaque vs No_Plaque	n.s.	398.427	3.30854e-05	0.00144185	0.22548	0.981282											Same Direction
ENSG00000261172.1	AC133919.2	lincRNA	novel transcript	16	Plaque vs No_Plaque	n.s.	34.8872	0.0773185	0.0446097	0.00190434	0.0628659			Raw pvalue DEG			AC133919.2	lincRNA	novel transcript	16	Plaque vs No_Plaque	n.s.	41.3899	4.15938e-06	0.00144245	0.767953	0.986281											Same Direction
ENSG00000106638.15	TBL2	protein_coding	transducin beta like 2 [Source:HGNC Symbol;Acc:HGNC:11586]	7	Plaque vs No_Plaque	n.s.	179.614	0.0381527	0.0185399	0.00167313	0.0629193			Raw pvalue DEG			TBL2	protein_coding	transducin beta like 2 [Source:HGNC Symbol;Acc:HGNC:11586]	7	Plaque vs No_Plaque	n.s.	181.896	-2.1245e-06	0.00144135	0.945405	0.994568											Different Direction
ENSG00000108352.11	RAPGEFL1	protein_coding	Rap guanine nucleotide exchange factor like 1 [Source:HGNC Symbol;Acc:HGNC:17428]	17	Plaque vs No_Plaque	n.s.	103.699	0.0392365	0.0169303	0.000924593	0.0629193			Raw pvalue DEG			RAPGEFL1	protein_coding	Rap guanine nucleotide exchange factor like 1 [Source:HGNC Symbol;Acc:HGNC:17428]	17	Plaque vs No_Plaque	n.s.	112.973	-1.42925e-05	0.00144171	0.595506	0.981282											Different Direction
ENSG00000160613.12	PCSK7	protein_coding	proprotein convertase subtilisin/kexin type 7 [Source:HGNC Symbol;Acc:HGNC:8748]	11	Plaque vs No_Plaque	n.s.	2192.52	0.0206942	0.0112094	0.00596683	0.0629193			Raw pvalue DEG			PCSK7	protein_coding	proprotein convertase subtilisin/kexin type 7 [Source:HGNC Symbol;Acc:HGNC:8748]	11	Plaque vs No_Plaque	n.s.	2214.59	4.57853e-05	0.00144026	0.312297	0.981282											Same Direction
ENSG00000176853.15	FAM91A1	protein_coding	family with sequence similarity 91 member A1 [Source:HGNC Symbol;Acc:HGNC:26306]	8	Plaque vs No_Plaque	n.s.	3399.03	0.0243313	0.0129398	0.00426919	0.0629193			Raw pvalue DEG			FAM91A1	protein_coding	family with sequence similarity 91 member A1 [Source:HGNC Symbol;Acc:HGNC:26306]	8	Plaque vs No_Plaque	n.s.	3340.6	2.70039e-05	0.00144073	0.486148	0.981282											Same Direction
ENSG00000189420.8	ZFP92	protein_coding	ZFP92 zinc finger protein [Source:HGNC Symbol;Acc:HGNC:12865]	X	Plaque vs No_Plaque	n.s.	121.184	0.0413223	0.0212234	0.00191314	0.0629193			Raw pvalue DEG			ZFP92	protein_coding	ZFP92 zinc finger protein [Source:HGNC Symbol;Acc:HGNC:12865]	X	Plaque vs No_Plaque	n.s.	121.227	-1.76002e-05	0.00144172	0.517818	0.981282											Different Direction
ENSG00000071889.16	FAM3A	protein_coding	FAM3 metabolism regulating signaling molecule A [Source:HGNC Symbol;Acc:HGNC:13749]	X	Plaque vs No_Plaque	n.s.	182.816	-0.030888	0.0135921	0.00130321	0.0636025			Raw pvalue DEG			FAM3A	protein_coding	FAM3 metabolism regulating signaling molecule A [Source:HGNC Symbol;Acc:HGNC:13749]	X	Plaque vs No_Plaque	n.s.	186.349	-2.66518e-05	0.00144094	0.46923	0.981282											Same Direction
ENSG00000092201.9	SUPT16H	protein_coding	SPT16 homolog, facilitates chromatin remodeling subunit [Source:HGNC Symbol;Acc:HGNC:11465]	14	Plaque vs No_Plaque	n.s.	1165.23	0.0260586	0.014483	0.00433445	0.0636025			Raw pvalue DEG			SUPT16H	protein_coding	SPT16 homolog, facilitates chromatin remodeling subunit [Source:HGNC Symbol;Acc:HGNC:11465]	14	Plaque vs No_Plaque	n.s.	1147.74	2.20211e-05	0.00144083	0.562984	0.981282											Same Direction
ENSG00000110046.12	ATG2A	protein_coding	autophagy related 2A [Source:HGNC Symbol;Acc:HGNC:29028]	11	Plaque vs No_Plaque	n.s.	2090.64	0.0429203	0.0305173	0.0043496	0.0636025			Raw pvalue DEG			ATG2A	protein_coding	autophagy related 2A [Source:HGNC Symbol;Acc:HGNC:29028]	11	Plaque vs No_Plaque	n.s.	2191.3	-6.66243e-06	0.00144224	0.708867	0.985114											Different Direction
ENSG00000230084.5	AC006059.1	antisense_RNA	ZBTB47 and NKTR antisense RNA 1 [Source:HGNC Symbol;Acc:HGNC:41174]	3	Plaque vs No_Plaque	n.s.	41.0204	0.0475789	0.025369	0.00195512	0.0636025			Raw pvalue DEG			AC006059.1	antisense_RNA	ZBTB47 and NKTR antisense RNA 1 [Source:HGNC Symbol;Acc:HGNC:41174]	3	Plaque vs No_Plaque	n.s.	41.6006	3.7623e-05	0.00144229	0.0861144	0.981282											Same Direction
ENSG00000100095.18	SEZ6L	protein_coding	seizure related 6 homolog like [Source:HGNC Symbol;Acc:HGNC:10763]	22	Plaque vs No_Plaque	n.s.	24.4031	-0.0699222	0.0399493	0.00197881	0.0639238			Raw pvalue DEG			SEZ6L	protein_coding	seizure related 6 homolog like [Source:HGNC Symbol;Acc:HGNC:10763]	22	Plaque vs No_Plaque	n.s.	25.5225	1.42172e-05	0.00144241	0.345484	0.981282											Different Direction
ENSG00000175544.13	CABP4	protein_coding	calcium binding protein 4 [Source:HGNC Symbol;Acc:HGNC:1386]	11	Plaque vs No_Plaque	n.s.	68.8385	0.044504	0.0225622	0.00172262	0.0639238			Raw pvalue DEG			CABP4	protein_coding	calcium binding protein 4 [Source:HGNC Symbol;Acc:HGNC:1386]	11	Plaque vs No_Plaque	n.s.	69.5105	2.28531e-05	0.00144198	0.346909	0.981282											Same Direction
ENSG00000189079.15	ARID2	protein_coding	AT-rich interaction domain 2 [Source:HGNC Symbol;Acc:HGNC:18037]	12	Plaque vs No_Plaque	n.s.	1045.5	0.0246192	0.0139396	0.00507316	0.0641695			Raw pvalue DEG			ARID2	protein_coding	AT-rich interaction domain 2 [Source:HGNC Symbol;Acc:HGNC:18037]	12	Plaque vs No_Plaque	n.s.	1046.15	3.23e-05	0.00144111	0.368686	0.981282											Same Direction
ENSG00000100330.15	MTMR3	protein_coding	myotubularin related protein 3 [Source:HGNC Symbol;Acc:HGNC:7451]	22	Plaque vs No_Plaque	n.s.	412.331	0.0220119	0.0109232	0.00382814	0.0642702			Raw pvalue DEG			MTMR3	protein_coding	myotubularin related protein 3 [Source:HGNC Symbol;Acc:HGNC:7451]	22	Plaque vs No_Plaque	n.s.	428.951	-2.81643e-05	0.00143987	0.540967	0.981282											Different Direction
ENSG00000139636.15	LMBR1L	protein_coding	limb development membrane protein 1 like [Source:HGNC Symbol;Acc:HGNC:18268]	12	Plaque vs No_Plaque	n.s.	1061.82	0.0274267	0.0166446	0.00511845	0.0644914			Raw pvalue DEG			LMBR1L	protein_coding	limb development membrane protein 1 like [Source:HGNC Symbol;Acc:HGNC:18268]	12	Plaque vs No_Plaque	n.s.	1055.49	3.53717e-05	0.00144119	0.31763	0.981282											Same Direction
ENSG00000068878.14	PSME4	protein_coding	proteasome activator subunit 4 [Source:HGNC Symbol;Acc:HGNC:20635]	2	Plaque vs No_Plaque	n.s.	1954.99	0.0319201	0.0197404	0.00446303	0.0645038			Raw pvalue DEG			PSME4	protein_coding	proteasome activator subunit 4 [Source:HGNC Symbol;Acc:HGNC:20635]	2	Plaque vs No_Plaque	n.s.	1954.53	2.90817e-05	0.00144152	0.348168	0.981282											Same Direction
ENSG00000116199.11	FAM20B	protein_coding	FAM20B glycosaminoglycan xylosylkinase [Source:HGNC Symbol;Acc:HGNC:23017]	1	Plaque vs No_Plaque	n.s.	504.33	0.018619	0.0079098	0.00246443	0.0647192			Raw pvalue DEG			FAM20B	protein_coding	FAM20B glycosaminoglycan xylosylkinase [Source:HGNC Symbol;Acc:HGNC:23017]	1	Plaque vs No_Plaque	n.s.	517.21	2.76602e-05	0.00143825	0.630401	0.983105											Same Direction
ENSG00000085465.12	OVGP1	protein_coding	oviductal glycoprotein 1 [Source:HGNC Symbol;Acc:HGNC:8524]	1	Plaque vs No_Plaque	n.s.	188.53	0.0468728	0.024597	0.00196131	0.0649582			Raw pvalue DEG			OVGP1	protein_coding	oviductal glycoprotein 1 [Source:HGNC Symbol;Acc:HGNC:8524]	1	Plaque vs No_Plaque	n.s.	191.047	1.85258e-05	0.00144189	0.459956	0.981282											Same Direction
ENSG00000134250.19	NOTCH2	protein_coding	notch receptor 2 [Source:HGNC Symbol;Acc:HGNC:7882]	1	Plaque vs No_Plaque	n.s.	4362.07	0.0283406	0.0195041	0.00624696	0.0649582			Raw pvalue DEG			NOTCH2	protein_coding	notch receptor 2 [Source:HGNC Symbol;Acc:HGNC:7882]	1	Plaque vs No_Plaque	n.s.	4857.4	5.20527e-05	0.0014418	0.0975532	0.981282											Same Direction
ENSG00000176401.5	EID2B	protein_coding	EP300 interacting inhibitor of differentiation 2B [Source:HGNC Symbol;Acc:HGNC:26796]	19	Plaque vs No_Plaque	n.s.	33.7775	-0.0415758	0.0217096	0.00204611	0.0649582			Raw pvalue DEG			EID2B	protein_coding	EP300 interacting inhibitor of differentiation 2B [Source:HGNC Symbol;Acc:HGNC:26796]	19	Plaque vs No_Plaque	n.s.	33.9431	9.56756e-06	0.00144199	0.672812	0.985114											Different Direction
ENSG00000204305.13	AGER	protein_coding	advanced glycosylation end-product specific receptor [Source:HGNC Symbol;Acc:HGNC:320]	6	Plaque vs No_Plaque	n.s.	377	0.0288319	0.0142646	0.00248871	0.0649582			Raw pvalue DEG			AGER	protein_coding	advanced glycosylation end-product specific receptor [Source:HGNC Symbol;Acc:HGNC:320]	6	Plaque vs No_Plaque	n.s.	418.428	1.09635e-05	0.00144119	0.739767	0.985341											Same Direction
ENSG00000120370.12	GORAB	protein_coding	golgin, RAB6 interacting [Source:HGNC Symbol;Acc:HGNC:25676]	1	Plaque vs No_Plaque	n.s.	378.265	0.0329891	0.0169611	0.00245531	0.0651306			Raw pvalue DEG			GORAB	protein_coding	golgin, RAB6 interacting [Source:HGNC Symbol;Acc:HGNC:25676]	1	Plaque vs No_Plaque	n.s.	377.481	1.53731e-05	0.00144135	0.629819	0.983105											Same Direction
ENSG00000089154.10	GCN1	protein_coding	GCN1 activator of EIF2AK4 [Source:HGNC Symbol;Acc:HGNC:4199]	12	Plaque vs No_Plaque	n.s.	1765.86	0.0231544	0.0137545	0.00633707	0.0652197			Raw pvalue DEG			GCN1	protein_coding	GCN1 activator of EIF2AK4 [Source:HGNC Symbol;Acc:HGNC:4199]	12	Plaque vs No_Plaque	n.s.	1804.32	-3.57581e-06	0.00144068	0.92558	0.992839											Different Direction
ENSG00000152223.12	EPG5	protein_coding	ectopic P-granules 5 autophagy tethering factor [Source:HGNC Symbol;Acc:HGNC:29331]	18	Plaque vs No_Plaque	n.s.	1281.21	0.0191003	0.00966152	0.00532972	0.0652197			Raw pvalue DEG			EPG5	protein_coding	ectopic P-granules 5 autophagy tethering factor [Source:HGNC Symbol;Acc:HGNC:29331]	18	Plaque vs No_Plaque	n.s.	1319.92	-2.69342e-05	0.00143985	0.559151	0.981282											Different Direction
ENSG00000158470.5	B4GALT5	protein_coding	beta-1,4-galactosyltransferase 5 [Source:HGNC Symbol;Acc:HGNC:928]	20	Plaque vs No_Plaque	n.s.	779.711	0.0347894	0.0250755	0.00528328	0.0652197			Raw pvalue DEG			B4GALT5	protein_coding	beta-1,4-galactosyltransferase 5 [Source:HGNC Symbol;Acc:HGNC:928]	20	Plaque vs No_Plaque	n.s.	899.456	-1.98377e-05	0.00144218	0.325191	0.981282											Different Direction
ENSG00000198743.6	SLC5A3	protein_coding	solute carrier family 5 member 3 [Source:HGNC Symbol;Acc:HGNC:11038]	21	Plaque vs No_Plaque	n.s.	578.385	0.0268546	0.0148319	0.00393006	0.0652197			Raw pvalue DEG			SLC5A3	protein_coding	solute carrier family 5 member 3 [Source:HGNC Symbol;Acc:HGNC:11038]	21	Plaque vs No_Plaque	n.s.	620.23	2.77076e-05	0.00144135	0.394233	0.981282											Same Direction
ENSG00000064932.15	SBNO2	protein_coding	strawberry notch homolog 2 [Source:HGNC Symbol;Acc:HGNC:29158]	19	Plaque vs No_Plaque	n.s.	2059.82	0.026578	0.0156104	0.0048791	0.0652636			Raw pvalue DEG			SBNO2	protein_coding	strawberry notch homolog 2 [Source:HGNC Symbol;Acc:HGNC:29158]	19	Plaque vs No_Plaque	n.s.	2223.43	-2.53352e-05	0.00144137	0.425789	0.981282											Different Direction
ENSG00000125835.18	SNRPB	protein_coding	small nuclear ribonucleoprotein polypeptides B and B1 [Source:HGNC Symbol;Acc:HGNC:11153]	20	Plaque vs No_Plaque	n.s.	659.346	-0.0292536	0.0147401	0.00259345	0.0655203			Raw pvalue DEG			SNRPB	protein_coding	small nuclear ribonucleoprotein polypeptides B and B1 [Source:HGNC Symbol;Acc:HGNC:11153]	20	Plaque vs No_Plaque	n.s.	658.842	2.55344e-06	0.00144114	0.93821	0.994568											Different Direction
ENSG00000261115.5	TMEM178B	protein_coding	transmembrane protein 178B [Source:HGNC Symbol;Acc:HGNC:44112]	7	Plaque vs No_Plaque	n.s.	12.108	0.0994941	0.0590071	0.00211692	0.0661919			Raw pvalue DEG			TMEM178B	protein_coding	transmembrane protein 178B [Source:HGNC Symbol;Acc:HGNC:44112]	7	Plaque vs No_Plaque	n.s.	13.8656	3.20864e-05	0.00144272	0.00263471	0.981282			Raw pvalue DEG					Validated			Same Direction
ENSG00000138138.13	ATAD1	protein_coding	ATPase family AAA domain containing 1 [Source:HGNC Symbol;Acc:HGNC:25903]	10	Plaque vs No_Plaque	n.s.	648.025	0.0274411	0.0134101	0.00255224	0.0665563			Raw pvalue DEG			ATAD1	protein_coding	ATPase family AAA domain containing 1 [Source:HGNC Symbol;Acc:HGNC:25903]	10	Plaque vs No_Plaque	n.s.	649.102	5.09438e-05	0.001441	0.19927	0.981282											Same Direction
ENSG00000173991.5	TCAP	protein_coding	titin-cap [Source:HGNC Symbol;Acc:HGNC:11610]	17	Plaque vs No_Plaque	n.s.	53.0885	0.0440035	0.0224818	0.00186014	0.0665563			Raw pvalue DEG			TCAP	protein_coding	titin-cap [Source:HGNC Symbol;Acc:HGNC:11610]	17	Plaque vs No_Plaque	n.s.	54.8799	-1.80742e-06	0.00144167	0.94685	0.994568											Different Direction
ENSG00000139842.14	CUL4A	protein_coding	cullin 4A [Source:HGNC Symbol;Acc:HGNC:2554]	13	Plaque vs No_Plaque	n.s.	1201.1	0.0176589	0.00867091	0.00548433	0.0668973			Raw pvalue DEG			CUL4A	protein_coding	cullin 4A [Source:HGNC Symbol;Acc:HGNC:2554]	13	Plaque vs No_Plaque	n.s.	1229.64	6.37392e-05	0.00143933	0.240338	0.981282											Same Direction
ENSG00000033800.13	PIAS1	protein_coding	protein inhibitor of activated STAT 1 [Source:HGNC Symbol;Acc:HGNC:2752]	15	Plaque vs No_Plaque	n.s.	1209.71	0.0181034	0.00896923	0.00550942	0.0670776			Raw pvalue DEG			PIAS1	protein_coding	protein inhibitor of activated STAT 1 [Source:HGNC Symbol;Acc:HGNC:2752]	15	Plaque vs No_Plaque	n.s.	1238.59	8.06147e-05	0.0014403	0.1099	0.981282											Same Direction
ENSG00000204172.12	AGAP9	protein_coding	ArfGAP with GTPase domain, ankyrin repeat and PH domain 9 [Source:HGNC Symbol;Acc:HGNC:23463]	10	Plaque vs No_Plaque	n.s.	113.915	0.0541292	0.030621	0.00216698	0.0671239			Raw pvalue DEG			AGAP9	protein_coding	ArfGAP with GTPase domain, ankyrin repeat and PH domain 9 [Source:HGNC Symbol;Acc:HGNC:23463]	10	Plaque vs No_Plaque	n.s.	112.009	-1.00886e-05	0.00144222	0.59357	0.981282											Different Direction
ENSG00000069998.12	HDHD5	protein_coding	haloacid dehalogenase like hydrolase domain containing 5 [Source:HGNC Symbol;Acc:HGNC:1843]	22	Plaque vs No_Plaque	n.s.	139.119	-0.0572327	0.0336001	0.00217925	0.0671274			Raw pvalue DEG			HDHD5	protein_coding	haloacid dehalogenase like hydrolase domain containing 5 [Source:HGNC Symbol;Acc:HGNC:1843]	22	Plaque vs No_Plaque	n.s.	147.332	2.19099e-06	0.00144236	0.883756	0.989841											Different Direction
ENSG00000171222.10	SCAND1	protein_coding	SCAN domain containing 1 [Source:HGNC Symbol;Acc:HGNC:10566]	20	Plaque vs No_Plaque	n.s.	369.556	-0.0320733	0.0158443	0.00207548	0.0671274			Raw pvalue DEG			SCAND1	protein_coding	SCAN domain containing 1 [Source:HGNC Symbol;Acc:HGNC:10566]	20	Plaque vs No_Plaque	n.s.	376.944	-1.52556e-05	0.00144136	0.625845	0.983105											Same Direction
ENSG00000271869.1	AC026979.3	lincRNA	DCTN6 divergent transcript [Source:HGNC Symbol;Acc:HGNC:55241]	8	Plaque vs No_Plaque	n.s.	119.156	-0.0514978	0.027378	0.00189198	0.0671274			Raw pvalue DEG			AC026979.3	lincRNA	DCTN6 divergent transcript [Source:HGNC Symbol;Acc:HGNC:55241]	8	Plaque vs No_Plaque	n.s.	114.832	-1.32828e-05	0.00144217	0.505736	0.981282											Same Direction
ENSG00000250848.1	AC021087.2	processed_pseudogene	PPP4R2 pseudogene 1 [Source:HGNC Symbol;Acc:HGNC:56513]	5	Plaque vs No_Plaque	n.s.	17.2972	0.0542457	0.0292559	0.00190353	0.0671633			Raw pvalue DEG			AC021087.2	processed_pseudogene	PPP4R2 pseudogene 1 [Source:HGNC Symbol;Acc:HGNC:56513]	5	Plaque vs No_Plaque	n.s.	17.949	2.28463e-05	0.00144225	0.24578	0.981282											Same Direction
ENSG00000232713.2	AC010733.1	processed_pseudogene	ribosomal protein S12 pseudogene 3 [Source:HGNC Symbol;Acc:HGNC:35500]	2	Plaque vs No_Plaque	n.s.	45.9167	0.0452342	0.0199589	0.000923745	0.0672311			Raw pvalue DEG			AC010733.1	processed_pseudogene	ribosomal protein S12 pseudogene 3 [Source:HGNC Symbol;Acc:HGNC:35500]	2	Plaque vs No_Plaque	n.s.	47.3067	3.04204e-05	0.0014419	0.247202	0.981282											Same Direction
ENSG00000102699.5	PARP4	protein_coding	poly(ADP-ribose) polymerase family member 4 [Source:HGNC Symbol;Acc:HGNC:271]	13	Plaque vs No_Plaque	n.s.	1545.16	0.02295	0.0140577	0.00687867	0.0678271			Raw pvalue DEG			PARP4	protein_coding	poly(ADP-ribose) polymerase family member 4 [Source:HGNC Symbol;Acc:HGNC:271]	13	Plaque vs No_Plaque	n.s.	1609.73	-9.5902e-06	0.00144066	0.802123	0.986281											Different Direction
ENSG00000114127.10	XRN1	protein_coding	5'-3' exoribonuclease 1 [Source:HGNC Symbol;Acc:HGNC:30654]	3	Plaque vs No_Plaque	n.s.	2505.48	0.0231366	0.0125773	0.00494421	0.0678271			Raw pvalue DEG			XRN1	protein_coding	5'-3' exoribonuclease 1 [Source:HGNC Symbol;Acc:HGNC:30654]	3	Plaque vs No_Plaque	n.s.	2554.7	5.54462e-05	0.00144115	0.153805	0.981282											Same Direction
ENSG00000137834.14	SMAD6	protein_coding	SMAD family member 6 [Source:HGNC Symbol;Acc:HGNC:6772]	15	Plaque vs No_Plaque	n.s.	49.4165	0.00660511	0.0127287	0.0011187	0.0678271			Raw pvalue DEG			SMAD6	protein_coding	SMAD family member 6 [Source:HGNC Symbol;Acc:HGNC:6772]	15	Plaque vs No_Plaque	n.s.	47.3153	-7.77011e-06	0.00144256	0.443751	0.981282											Different Direction
ENSG00000145041.15	DCAF1	protein_coding	DDB1 and CUL4 associated factor 1 [Source:HGNC Symbol;Acc:HGNC:30911]	3	Plaque vs No_Plaque	n.s.	663.859	0.0209972	0.0110339	0.00520817	0.0678271			Raw pvalue DEG			DCAF1	protein_coding	DDB1 and CUL4 associated factor 1 [Source:HGNC Symbol;Acc:HGNC:30911]	3	Plaque vs No_Plaque	n.s.	658.541	9.17132e-05	0.00144116	0.0497689	0.981282			Raw pvalue DEG					Validated			Same Direction
ENSG00000170871.11	KIAA0232	protein_coding	KIAA0232 [Source:HGNC Symbol;Acc:HGNC:28992]	4	Plaque vs No_Plaque	n.s.	994.985	0.0211283	0.0122208	0.00694735	0.0678271			Raw pvalue DEG			KIAA0232	protein_coding	KIAA0232 [Source:HGNC Symbol;Acc:HGNC:28992]	4	Plaque vs No_Plaque	n.s.	1073.89	-2.21945e-05	0.00144092	0.542374	0.981282											Different Direction
ENSG00000266469.1	AC005288.1	antisense_RNA	novel transcript, antisense to MED1 & FBXL20	17	Plaque vs No_Plaque	n.s.	137.646	0.0257262	0.0119757	0.00223928	0.067966			Raw pvalue DEG			AC005288.1	antisense_RNA	novel transcript, antisense to MED1 & FBXL20	17	Plaque vs No_Plaque	n.s.	140.108	4.3125e-05	0.00144077	0.283731	0.981282											Same Direction
ENSG00000196911.10	KPNA5	protein_coding	karyopherin subunit alpha 5 [Source:HGNC Symbol;Acc:HGNC:6398]	6	Plaque vs No_Plaque	n.s.	679.975	0.026035	0.0159949	0.00573611	0.0681778			Raw pvalue DEG			KPNA5	protein_coding	karyopherin subunit alpha 5 [Source:HGNC Symbol;Acc:HGNC:6398]	6	Plaque vs No_Plaque	n.s.	687.815	5.33375e-05	0.00144126	0.155371	0.981282											Same Direction
ENSG00000069667.15	RORA	protein_coding	RAR related orphan receptor A [Source:HGNC Symbol;Acc:HGNC:10258]	15	Plaque vs No_Plaque	n.s.	4970.44	0.0241946	0.0135781	0.00501343	0.0683597			Raw pvalue DEG			RORA	protein_coding	RAR related orphan receptor A [Source:HGNC Symbol;Acc:HGNC:10258]	15	Plaque vs No_Plaque	n.s.	5001.98	2.03331e-05	0.00144091	0.580334	0.981282											Same Direction
ENSG00000100219.16	XBP1	protein_coding	X-box binding protein 1 [Source:HGNC Symbol;Acc:HGNC:12801]	22	Plaque vs No_Plaque	n.s.	1738.44	-0.0322116	0.0221637	0.00532	0.0684391			Raw pvalue DEG			XBP1	protein_coding	X-box binding protein 1 [Source:HGNC Symbol;Acc:HGNC:12801]	22	Plaque vs No_Plaque	n.s.	1676.37	-6.07809e-07	0.00144147	0.98459	0.998269											Same Direction
ENSG00000109685.17	NSD2	protein_coding	nuclear receptor binding SET domain protein 2 [Source:HGNC Symbol;Acc:HGNC:12766]	4	Plaque vs No_Plaque	n.s.	716.185	0.0177316	0.00852555	0.00504688	0.0685656			Raw pvalue DEG			NSD2	protein_coding	nuclear receptor binding SET domain protein 2 [Source:HGNC Symbol;Acc:HGNC:12766]	4	Plaque vs No_Plaque	n.s.	734.877	-1.502e-05	0.00143905	0.770386	0.986281											Different Direction
ENSG00000084623.11	EIF3I	protein_coding	eukaryotic translation initiation factor 3 subunit I [Source:HGNC Symbol;Acc:HGNC:3272]	1	Plaque vs No_Plaque	n.s.	559.873	-0.0177912	0.00763708	0.00279109	0.0689078			Raw pvalue DEG			EIF3I	protein_coding	eukaryotic translation initiation factor 3 subunit I [Source:HGNC Symbol;Acc:HGNC:3272]	1	Plaque vs No_Plaque	n.s.	568.636	-2.46267e-05	0.00143662	0.710868	0.985114											Same Direction
ENSG00000166685.11	COG1	protein_coding	component of oligomeric golgi complex 1 [Source:HGNC Symbol;Acc:HGNC:6545]	17	Plaque vs No_Plaque	n.s.	564.017	0.0218478	0.0100338	0.00279731	0.0689362			Raw pvalue DEG			COG1	protein_coding	component of oligomeric golgi complex 1 [Source:HGNC Symbol;Acc:HGNC:6545]	17	Plaque vs No_Plaque	n.s.	559.828	3.05757e-05	0.00143919	0.553592	0.981282											Same Direction
ENSG00000154124.4	OTULIN	protein_coding	OTU deubiquitinase with linear linkage specificity [Source:HGNC Symbol;Acc:HGNC:25118]	5	Plaque vs No_Plaque	n.s.	1673.7	0.0293364	0.0224994	0.00714478	0.0689885			Raw pvalue DEG			OTULIN	protein_coding	OTU deubiquitinase with linear linkage specificity [Source:HGNC Symbol;Acc:HGNC:25118]	5	Plaque vs No_Plaque	n.s.	1681.87	-1.32081e-05	0.0014415	0.655769	0.984205											Different Direction
ENSG00000148832.15	PAOX	protein_coding	polyamine oxidase [Source:HGNC Symbol;Acc:HGNC:20837]	10	Plaque vs No_Plaque	n.s.	30.1125	-0.0882645	0.0562128	0.00232155	0.0694453			Raw pvalue DEG			PAOX	protein_coding	polyamine oxidase [Source:HGNC Symbol;Acc:HGNC:20837]	10	Plaque vs No_Plaque	n.s.	31.4912	5.42887e-06	0.00144253	0.622937	0.982939											Different Direction
ENSG00000138821.12	SLC39A8	protein_coding	solute carrier family 39 member 8 [Source:HGNC Symbol;Acc:HGNC:20862]	4	Plaque vs No_Plaque	n.s.	264.572	0.0329159	0.0160932	0.0020403	0.0697317			Raw pvalue DEG			SLC39A8	protein_coding	solute carrier family 39 member 8 [Source:HGNC Symbol;Acc:HGNC:20862]	4	Plaque vs No_Plaque	n.s.	275.647	6.69385e-06	0.00144133	0.831501	0.986535											Same Direction
ENSG00000183530.13	PRR14L	protein_coding	proline rich 14 like [Source:HGNC Symbol;Acc:HGNC:28738]	22	Plaque vs No_Plaque	n.s.	1080.69	0.0214657	0.0119346	0.0059741	0.0697317			Raw pvalue DEG			PRR14L	protein_coding	proline rich 14 like [Source:HGNC Symbol;Acc:HGNC:28738]	22	Plaque vs No_Plaque	n.s.	1184.7	6.17191e-06	0.0014408	0.867634	0.987656											Same Direction
ENSG00000260196.1	AC124798.1	antisense_RNA	antisense to KCNJ11 and overlapping to a novel gene	11	Plaque vs No_Plaque	n.s.	28.9067	0.0529219	0.0301013	0.00234359	0.0697317			Raw pvalue DEG			AC124798.1	antisense_RNA	antisense to KCNJ11 and overlapping to a novel gene	11	Plaque vs No_Plaque	n.s.	28.6981	1.9099e-05	0.0014422	0.343022	0.981282											Same Direction
ENSG00000146094.13	DOK3	protein_coding	docking protein 3 [Source:HGNC Symbol;Acc:HGNC:24583]	5	Plaque vs No_Plaque	n.s.	2077.85	0.02962	0.0236458	0.00719626	0.0698897			Raw pvalue DEG			DOK3	protein_coding	docking protein 3 [Source:HGNC Symbol;Acc:HGNC:24583]	5	Plaque vs No_Plaque	n.s.	2323.27	-1.78518e-05	0.00144188	0.468498	0.981282											Different Direction
ENSG00000036054.12	TBC1D23	protein_coding	TBC1 domain family member 23 [Source:HGNC Symbol;Acc:HGNC:25622]	3	Plaque vs No_Plaque	n.s.	453.882	0.0285531	0.0168464	0.00454068	0.0702327			Raw pvalue DEG			TBC1D23	protein_coding	TBC1 domain family member 23 [Source:HGNC Symbol;Acc:HGNC:25622]	3	Plaque vs No_Plaque	n.s.	454.739	4.87299e-05	0.00144136	0.169833	0.981282											Same Direction
ENSG00000103365.15	GGA2	protein_coding	golgi associated, gamma adaptin ear containing, ARF binding protein 2 [Source:HGNC Symbol;Acc:HGNC:16064]	16	Plaque vs No_Plaque	n.s.	3009.72	0.0331439	0.0228524	0.00527652	0.070392			Raw pvalue DEG			GGA2	protein_coding	golgi associated, gamma adaptin ear containing, ARF binding protein 2 [Source:HGNC Symbol;Acc:HGNC:16064]	16	Plaque vs No_Plaque	n.s.	3119	-8.03851e-06	0.00144157	0.779484	0.986281											Different Direction
ENSG00000250317.8	SMIM20	protein_coding	small integral membrane protein 20 [Source:HGNC Symbol;Acc:HGNC:37260]	4	Plaque vs No_Plaque	n.s.	76.3254	-0.0481237	0.0276723	0.00238529	0.070392			Raw pvalue DEG			SMIM20	protein_coding	small integral membrane protein 20 [Source:HGNC Symbol;Acc:HGNC:37260]	4	Plaque vs No_Plaque	n.s.	80.0383	7.14149e-06	0.00144214	0.72197	0.985114											Different Direction
ENSG00000278129.1	ZNF8	protein_coding	zinc finger protein 8 [Source:HGNC Symbol;Acc:HGNC:13154]	19	Plaque vs No_Plaque	n.s.	339.172	0.0354551	0.0180829	0.00227443	0.070392			Raw pvalue DEG			ZNF8	protein_coding	zinc finger protein 8 [Source:HGNC Symbol;Acc:HGNC:13154]	19	Plaque vs No_Plaque	n.s.	343.783	3.19558e-05	0.00144153	0.308428	0.981282											Same Direction
ENSG00000135482.6	ZC3H10	protein_coding	zinc finger CCCH-type containing 10 [Source:HGNC Symbol;Acc:HGNC:25893]	12	Plaque vs No_Plaque	n.s.	98.2139	0.0300621	0.0128204	0.00115221	0.070551			Raw pvalue DEG			ZC3H10	protein_coding	zinc finger CCCH-type containing 10 [Source:HGNC Symbol;Acc:HGNC:25893]	12	Plaque vs No_Plaque	n.s.	100.994	-3.97769e-05	0.00144051	0.346311	0.981282											Different Direction
ENSG00000136159.3	NUDT15	protein_coding	nudix hydrolase 15 [Source:HGNC Symbol;Acc:HGNC:23063]	13	Plaque vs No_Plaque	n.s.	31.7351	-0.10081	0.0602255	0.00210154	0.0707353			Raw pvalue DEG			NUDT15	protein_coding	nudix hydrolase 15 [Source:HGNC Symbol;Acc:HGNC:23063]	13	Plaque vs No_Plaque	n.s.	32.5519	1.1385e-05	0.00144259	0.244022	0.981282											Different Direction
ENSG00000117859.18	OSBPL9	protein_coding	oxysterol binding protein like 9 [Source:HGNC Symbol;Acc:HGNC:16386]	1	Plaque vs No_Plaque	n.s.	633.147	0.0194252	0.00869207	0.00299998	0.0709616			Raw pvalue DEG			OSBPL9	protein_coding	oxysterol binding protein like 9 [Source:HGNC Symbol;Acc:HGNC:16386]	1	Plaque vs No_Plaque	n.s.	651.868	4.38685e-05	0.00143931	0.39709	0.981282											Same Direction
ENSG00000115738.9	ID2	protein_coding	inhibitor of DNA binding 2 [Source:HGNC Symbol;Acc:HGNC:5361]	2	Plaque vs No_Plaque	n.s.	1026.05	-0.0382099	0.0371657	0.00624614	0.0711673			Raw pvalue DEG			ID2	protein_coding	inhibitor of DNA binding 2 [Source:HGNC Symbol;Acc:HGNC:5361]	2	Plaque vs No_Plaque	n.s.	962.299	-5.21289e-06	0.00144203	0.810806	0.986281											Same Direction
ENSG00000173141.4	MRPL57	protein_coding	mitochondrial ribosomal protein L57 [Source:HGNC Symbol;Acc:HGNC:14514]	13	Plaque vs No_Plaque	n.s.	97.135	-0.0296739	0.0143348	0.00214297	0.071622			Raw pvalue DEG			MRPL57	protein_coding	mitochondrial ribosomal protein L57 [Source:HGNC Symbol;Acc:HGNC:14514]	13	Plaque vs No_Plaque	n.s.	99.3193	-1.46211e-05	0.00144077	0.697664	0.985114											Same Direction
ENSG00000198604.10	BAZ1A	protein_coding	bromodomain adjacent to zinc finger domain 1A [Source:HGNC Symbol;Acc:HGNC:960]	14	Plaque vs No_Plaque	n.s.	1496.29	0.0231086	0.0147623	0.00749846	0.071622			Raw pvalue DEG			BAZ1A	protein_coding	bromodomain adjacent to zinc finger domain 1A [Source:HGNC Symbol;Acc:HGNC:960]	14	Plaque vs No_Plaque	n.s.	1657.83	2.38226e-05	0.00144141	0.450526	0.981282											Same Direction
ENSG00000151923.17	TIAL1	protein_coding	TIA1 cytotoxic granule associated RNA binding protein like 1 [Source:HGNC Symbol;Acc:HGNC:11804]	10	Plaque vs No_Plaque	n.s.	1965.89	0.0189343	0.00957762	0.00550168	0.0722485			Raw pvalue DEG			TIAL1	protein_coding	TIA1 cytotoxic granule associated RNA binding protein like 1 [Source:HGNC Symbol;Acc:HGNC:11804]	10	Plaque vs No_Plaque	n.s.	1997.41	8.20727e-05	0.00143973	0.134856	0.981282											Same Direction
ENSG00000167193.7	CRK	protein_coding	CRK proto-oncogene, adaptor protein [Source:HGNC Symbol;Acc:HGNC:2362]	17	Plaque vs No_Plaque	n.s.	341.822	0.0332125	0.0170634	0.0023934	0.0724434			Raw pvalue DEG			CRK	protein_coding	CRK proto-oncogene, adaptor protein [Source:HGNC Symbol;Acc:HGNC:2362]	17	Plaque vs No_Plaque	n.s.	386.976	-2.09677e-05	0.00144159	0.467713	0.981282											Different Direction
ENSG00000141002.19	TCF25	protein_coding	transcription factor 25 [Source:HGNC Symbol;Acc:HGNC:29181]	16	Plaque vs No_Plaque	n.s.	1732.77	0.0190919	0.0107793	0.00766553	0.0726251			Raw pvalue DEG			TCF25	protein_coding	transcription factor 25 [Source:HGNC Symbol;Acc:HGNC:29181]	16	Plaque vs No_Plaque	n.s.	1785.17	4.0505e-06	0.00143988	0.928633	0.993365											Same Direction
ENSG00000143621.16	ILF2	protein_coding	interleukin enhancer binding factor 2 [Source:HGNC Symbol;Acc:HGNC:6037]	1	Plaque vs No_Plaque	n.s.	700.979	-0.0279081	0.0179122	0.00555809	0.0726251			Raw pvalue DEG			ILF2	protein_coding	interleukin enhancer binding factor 2 [Source:HGNC Symbol;Acc:HGNC:6037]	1	Plaque vs No_Plaque	n.s.	696.359	2.86576e-05	0.00144147	0.363447	0.981282											Different Direction
ENSG00000009694.13	TENM1	protein_coding	teneurin transmembrane protein 1 [Source:HGNC Symbol;Acc:HGNC:8117]	X	Plaque vs No_Plaque	n.s.	759.165	0.0277503	0.0178755	0.00559632	0.0728513			Raw pvalue DEG			TENM1	protein_coding	teneurin transmembrane protein 1 [Source:HGNC Symbol;Acc:HGNC:8117]	X	Plaque vs No_Plaque	n.s.	754.536	3.95933e-05	0.00144162	0.206771	0.981282											Same Direction
ENSG00000134684.10	YARS	protein_coding	tyrosyl-tRNA synthetase 1 [Source:HGNC Symbol;Acc:HGNC:12840]	1	Plaque vs No_Plaque	n.s.	1455.2	0.028501	0.0236404	0.00785069	0.0728513			Raw pvalue DEG			YARS	protein_coding	tyrosyl-tRNA synthetase 1 [Source:HGNC Symbol;Acc:HGNC:12840]	1	Plaque vs No_Plaque	n.s.	1471.11	-4.19384e-05	0.00144198	0.123011	0.981282											Different Direction
ENSG00000138468.15	SENP7	protein_coding	SUMO specific peptidase 7 [Source:HGNC Symbol;Acc:HGNC:30402]	3	Plaque vs No_Plaque	n.s.	1280.17	0.0248306	0.0156728	0.00650409	0.0729464			Raw pvalue DEG			SENP7	protein_coding	SUMO specific peptidase 7 [Source:HGNC Symbol;Acc:HGNC:30402]	3	Plaque vs No_Plaque	n.s.	1287.33	3.35975e-05	0.00144095	0.371483	0.981282											Same Direction
ENSG00000164466.12	SFXN1	protein_coding	sideroflexin 1 [Source:HGNC Symbol;Acc:HGNC:16085]	5	Plaque vs No_Plaque	n.s.	1116.08	0.035758	0.0271988	0.00562584	0.0729812			Raw pvalue DEG			SFXN1	protein_coding	sideroflexin 1 [Source:HGNC Symbol;Acc:HGNC:16085]	5	Plaque vs No_Plaque	n.s.	1090.82	2.16275e-05	0.00144209	0.333327	0.981282											Same Direction
ENSG00000033178.12	UBA6	protein_coding	ubiquitin like modifier activating enzyme 6 [Source:HGNC Symbol;Acc:HGNC:25581]	4	Plaque vs No_Plaque	n.s.	701.989	0.0189075	0.010639	0.00795767	0.0733822			Raw pvalue DEG			UBA6	protein_coding	ubiquitin like modifier activating enzyme 6 [Source:HGNC Symbol;Acc:HGNC:25581]	4	Plaque vs No_Plaque	n.s.	708.645	7.98255e-05	0.00144051	0.101495	0.981282											Same Direction
ENSG00000067840.12	PDZD4	protein_coding	PDZ domain containing 4 [Source:HGNC Symbol;Acc:HGNC:21167]	X	Plaque vs No_Plaque	n.s.	563.659	-0.0679739	0.0498656	0.00318839	0.0735948			Raw pvalue DEG			PDZD4	protein_coding	PDZ domain containing 4 [Source:HGNC Symbol;Acc:HGNC:21167]	X	Plaque vs No_Plaque	n.s.	557.402	-9.58388e-06	0.00144247	0.465499	0.981282											Same Direction
ENSG00000158773.14	USF1	protein_coding	upstream transcription factor 1 [Source:HGNC Symbol;Acc:HGNC:12593]	1	Plaque vs No_Plaque	n.s.	2065	0.0209252	0.0112864	0.00569977	0.0735948			Raw pvalue DEG			USF1	protein_coding	upstream transcription factor 1 [Source:HGNC Symbol;Acc:HGNC:12593]	1	Plaque vs No_Plaque	n.s.	2096.17	4.45898e-05	0.00144021	0.31761	0.981282											Same Direction
ENSG00000119285.10	HEATR1	protein_coding	HEAT repeat containing 1 [Source:HGNC Symbol;Acc:HGNC:25517]	1	Plaque vs No_Plaque	n.s.	669.099	0.0261401	0.0193181	0.00804029	0.0736336			Raw pvalue DEG			HEATR1	protein_coding	HEAT repeat containing 1 [Source:HGNC Symbol;Acc:HGNC:25517]	1	Plaque vs No_Plaque	n.s.	669.975	4.84716e-05	0.00144174	0.124521	0.981282											Same Direction
ENSG00000166949.15	SMAD3	protein_coding	SMAD family member 3 [Source:HGNC Symbol;Acc:HGNC:6769]	15	Plaque vs No_Plaque	n.s.	1523.14	0.0185336	0.0102272	0.00788721	0.0736336			Raw pvalue DEG			SMAD3	protein_coding	SMAD family member 3 [Source:HGNC Symbol;Acc:HGNC:6769]	15	Plaque vs No_Plaque	n.s.	1570.32	-1.83161e-05	0.00143974	0.692989	0.985114											Different Direction
ENSG00000104142.10	VPS18	protein_coding	VPS18 core subunit of CORVET and HOPS complexes [Source:HGNC Symbol;Acc:HGNC:15972]	15	Plaque vs No_Plaque	n.s.	351.553	-0.0305525	0.01557	0.00255562	0.0739037			Raw pvalue DEG			VPS18	protein_coding	VPS18 core subunit of CORVET and HOPS complexes [Source:HGNC Symbol;Acc:HGNC:15972]	15	Plaque vs No_Plaque	n.s.	343.783	-3.33796e-05	0.00144106	0.353322	0.981282											Same Direction
ENSG00000165219.21	GAPVD1	protein_coding	GTPase activating protein and VPS9 domains 1 [Source:HGNC Symbol;Acc:HGNC:23375]	9	Plaque vs No_Plaque	n.s.	1022.51	0.0251427	0.0154934	0.00611359	0.0739037			Raw pvalue DEG			GAPVD1	protein_coding	GTPase activating protein and VPS9 domains 1 [Source:HGNC Symbol;Acc:HGNC:23375]	9	Plaque vs No_Plaque	n.s.	1023.94	-6.2555e-06	0.00144102	0.857461	0.987656											Different Direction
ENSG00000168610.14	STAT3	protein_coding	signal transducer and activator of transcription 3 [Source:HGNC Symbol;Acc:HGNC:11364]	17	Plaque vs No_Plaque	n.s.	2680.05	0.0228127	0.0133023	0.00611332	0.0739037			Raw pvalue DEG			STAT3	protein_coding	signal transducer and activator of transcription 3 [Source:HGNC Symbol;Acc:HGNC:11364]	17	Plaque vs No_Plaque	n.s.	2764.53	7.71541e-06	0.00144078	0.836048	0.986535											Same Direction
ENSG00000188385.11	JAKMIP3	protein_coding	Janus kinase and microtubule interacting protein 3 [Source:HGNC Symbol;Acc:HGNC:23523]	10	Plaque vs No_Plaque	n.s.	17.9494	0.0521021	0.0313168	0.00259989	0.0739037			Raw pvalue DEG			JAKMIP3	protein_coding	Janus kinase and microtubule interacting protein 3 [Source:HGNC Symbol;Acc:HGNC:23523]	10	Plaque vs No_Plaque	n.s.	19.0887	1.34675e-05	0.00144228	0.455814	0.981282											Same Direction
ENSG00000166860.2	ZBTB39	protein_coding	zinc finger and BTB domain containing 39 [Source:HGNC Symbol;Acc:HGNC:29014]	12	Plaque vs No_Plaque	n.s.	394.248	0.0238768	0.0132487	0.00498798	0.0740841			Raw pvalue DEG			ZBTB39	protein_coding	zinc finger and BTB domain containing 39 [Source:HGNC Symbol;Acc:HGNC:29014]	12	Plaque vs No_Plaque	n.s.	396.801	3.47245e-05	0.00144039	0.418349	0.981282											Same Direction
ENSG00000108510.9	MED13	protein_coding	mediator complex subunit 13 [Source:HGNC Symbol;Acc:HGNC:22474]	17	Plaque vs No_Plaque	n.s.	2010.87	0.0156165	0.00787073	0.00810014	0.0747816			Raw pvalue DEG			MED13	protein_coding	mediator complex subunit 13 [Source:HGNC Symbol;Acc:HGNC:22474]	17	Plaque vs No_Plaque	n.s.	2080.91	1.29486e-05	0.00143711	0.838824	0.986535											Same Direction
ENSG00000111880.15	RNGTT	protein_coding	RNA guanylyltransferase and 5'-phosphatase [Source:HGNC Symbol;Acc:HGNC:10073]	6	Plaque vs No_Plaque	n.s.	171.157	-0.0295507	0.0138475	0.00188161	0.074842			Raw pvalue DEG			RNGTT	protein_coding	RNA guanylyltransferase and 5'-phosphatase [Source:HGNC Symbol;Acc:HGNC:10073]	6	Plaque vs No_Plaque	n.s.	164.836	1.27539e-05	0.00144055	0.746976	0.985341											Different Direction
ENSG00000116213.15	WRAP73	protein_coding	WD repeat containing, antisense to TP73 [Source:HGNC Symbol;Acc:HGNC:12759]	1	Plaque vs No_Plaque	n.s.	401.568	0.0198651	0.0101104	0.00508513	0.0751424			Raw pvalue DEG			WRAP73	protein_coding	WD repeat containing, antisense to TP73 [Source:HGNC Symbol;Acc:HGNC:12759]	1	Plaque vs No_Plaque	n.s.	406.874	-2.05598e-05	0.00143938	0.678518	0.985114											Different Direction
ENSG00000139187.9	KLRG1	protein_coding	killer cell lectin like receptor G1 [Source:HGNC Symbol;Acc:HGNC:6380]	12	Plaque vs No_Plaque	n.s.	134.228	-0.00822961	0.0153852	0.00178203	0.075249			Raw pvalue DEG			KLRG1	protein_coding	killer cell lectin like receptor G1 [Source:HGNC Symbol;Acc:HGNC:6380]	12	Plaque vs No_Plaque	n.s.	136.008	-7.80448e-06	0.00144252	0.499809	0.981282											Same Direction
ENSG00000054118.13	THRAP3	protein_coding	thyroid hormone receptor associated protein 3 [Source:HGNC Symbol;Acc:HGNC:22964]	1	Plaque vs No_Plaque	n.s.	1562.22	0.0204781	0.012404	0.00836994	0.0753556			Raw pvalue DEG			THRAP3	protein_coding	thyroid hormone receptor associated protein 3 [Source:HGNC Symbol;Acc:HGNC:22964]	1	Plaque vs No_Plaque	n.s.	1571.07	6.23157e-06	0.00144056	0.874837	0.987674											Same Direction
ENSG00000081320.10	STK17B	protein_coding	serine/threonine kinase 17b [Source:HGNC Symbol;Acc:HGNC:11396]	2	Plaque vs No_Plaque	n.s.	6656.05	-0.0206947	0.0126548	0.00839344	0.0753566			Raw pvalue DEG			STK17B	protein_coding	serine/threonine kinase 17b [Source:HGNC Symbol;Acc:HGNC:11396]	2	Plaque vs No_Plaque	n.s.	6816.57	5.01404e-05	0.00144107	0.18771	0.981282											Different Direction
ENSG00000146278.10	PNRC1	protein_coding	proline rich nuclear receptor coactivator 1 [Source:HGNC Symbol;Acc:HGNC:17278]	6	Plaque vs No_Plaque	n.s.	2798.44	-0.0314679	0.0573458	0.00839838	0.0753566			Raw pvalue DEG			PNRC1	protein_coding	proline rich nuclear receptor coactivator 1 [Source:HGNC Symbol;Acc:HGNC:17278]	6	Plaque vs No_Plaque	n.s.	3002.41	-7.91269e-06	0.00144217	0.682209	0.985114											Same Direction
ENSG00000080822.16	CLDND1	protein_coding	claudin domain containing 1 [Source:HGNC Symbol;Acc:HGNC:1322]	3	Plaque vs No_Plaque	n.s.	1247.6	0.032503	0.028185	0.00700248	0.076024			Raw pvalue DEG			CLDND1	protein_coding	claudin domain containing 1 [Source:HGNC Symbol;Acc:HGNC:1322]	3	Plaque vs No_Plaque	n.s.	1233.48	5.18753e-05	0.00144248	0.0207326	0.981282			Raw pvalue DEG					Validated			Same Direction
ENSG00000254428.1	AP003392.1	antisense_RNA	novel transcript, antisense to CCDC84	11	Plaque vs No_Plaque	n.s.	85.3083	0.0324832	0.0165597	0.00241059	0.0769103			Raw pvalue DEG			AP003392.1	antisense_RNA	novel transcript, antisense to CCDC84	11	Plaque vs No_Plaque	n.s.	85.1151	2.31074e-05	0.00144132	0.477848	0.981282											Same Direction
ENSG00000159063.12	ALG8	protein_coding	ALG8 alpha-1,3-glucosyltransferase [Source:HGNC Symbol;Acc:HGNC:23161]	11	Plaque vs No_Plaque	n.s.	53.1949	-0.0501368	0.0306456	0.00276813	0.0769691			Raw pvalue DEG			ALG8	protein_coding	ALG8 alpha-1,3-glucosyltransferase [Source:HGNC Symbol;Acc:HGNC:23161]	11	Plaque vs No_Plaque	n.s.	54.8836	2.46452e-06	0.00144214	0.899164	0.990662											Different Direction
ENSG00000124782.19	RREB1	protein_coding	ras responsive element binding protein 1 [Source:HGNC Symbol;Acc:HGNC:10449]	6	Plaque vs No_Plaque	n.s.	1468.28	0.0194588	0.0114456	0.00861986	0.0770972			Raw pvalue DEG			RREB1	protein_coding	ras responsive element binding protein 1 [Source:HGNC Symbol;Acc:HGNC:10449]	6	Plaque vs No_Plaque	n.s.	1498.53	4.86987e-05	0.00144041	0.268547	0.981282											Same Direction
ENSG00000074356.16	NCBP3	protein_coding	nuclear cap binding subunit 3 [Source:HGNC Symbol;Acc:HGNC:24612]	17	Plaque vs No_Plaque	n.s.	692.522	0.0153945	0.00788822	0.0087266	0.0776005			Raw pvalue DEG			NCBP3	protein_coding	nuclear cap binding subunit 3 [Source:HGNC Symbol;Acc:HGNC:24612]	17	Plaque vs No_Plaque	n.s.	712.372	3.44347e-05	0.00143848	0.541995	0.981282											Same Direction
ENSG00000103266.10	STUB1	protein_coding	STIP1 homology and U-box containing protein 1 [Source:HGNC Symbol;Acc:HGNC:11427]	16	Plaque vs No_Plaque	n.s.	195.277	-0.0527945	0.0314273	0.00244416	0.0776005			Raw pvalue DEG			STUB1	protein_coding	STIP1 homology and U-box containing protein 1 [Source:HGNC Symbol;Acc:HGNC:11427]	16	Plaque vs No_Plaque	n.s.	205.636	3.43846e-06	0.00144227	0.838669	0.986535											Different Direction
ENSG00000047056.14	WDR37	protein_coding	WD repeat domain 37 [Source:HGNC Symbol;Acc:HGNC:31406]	10	Plaque vs No_Plaque	n.s.	927.478	0.0179226	0.00945992	0.00722061	0.0782412			Raw pvalue DEG			WDR37	protein_coding	WD repeat domain 37 [Source:HGNC Symbol;Acc:HGNC:31406]	10	Plaque vs No_Plaque	n.s.	969.699	-2.25152e-05	0.00143886	0.67843	0.985114											Different Direction
ENSG00000166428.12	PLD4	protein_coding	phospholipase D family member 4 [Source:HGNC Symbol;Acc:HGNC:23792]	14	Plaque vs No_Plaque	n.s.	83.7882	-0.00333816	0.00965838	0.00248056	0.0783524			Raw pvalue DEG			PLD4	protein_coding	phospholipase D family member 4 [Source:HGNC Symbol;Acc:HGNC:23792]	14	Plaque vs No_Plaque	n.s.	88.9582	1.13248e-05	0.00144267	0.040016	0.981282			Raw pvalue DEG					Validated			Different Direction
ENSG00000086619.13	ERO1B	protein_coding	endoplasmic reticulum oxidoreductase 1 beta [Source:HGNC Symbol;Acc:HGNC:14355]	1	Plaque vs No_Plaque	n.s.	456.247	0.0237664	0.0119205	0.00353858	0.0784269			Raw pvalue DEG			ERO1B	protein_coding	endoplasmic reticulum oxidoreductase 1 beta [Source:HGNC Symbol;Acc:HGNC:14355]	1	Plaque vs No_Plaque	n.s.	467.679	1.51154e-05	0.00143979	0.743684	0.985341											Same Direction
ENSG00000177868.11	SVBP	protein_coding	small vasohibin binding protein [Source:HGNC Symbol;Acc:HGNC:29204]	1	Plaque vs No_Plaque	n.s.	51.8032	-0.0393734	0.0226061	0.00285134	0.0784269			Raw pvalue DEG			SVBP	protein_coding	small vasohibin binding protein [Source:HGNC Symbol;Acc:HGNC:29204]	1	Plaque vs No_Plaque	n.s.	52.4145	-7.54145e-06	0.00144192	0.75153	0.985397											Same Direction
ENSG00000151893.14	CACUL1	protein_coding	CDK2 associated cullin domain 1 [Source:HGNC Symbol;Acc:HGNC:23727]	10	Plaque vs No_Plaque	n.s.	1290.45	0.0226186	0.0138838	0.00737106	0.0784409			Raw pvalue DEG			CACUL1	protein_coding	CDK2 associated cullin domain 1 [Source:HGNC Symbol;Acc:HGNC:23727]	10	Plaque vs No_Plaque	n.s.	1323.56	5.82451e-06	0.00144105	0.865951	0.987656											Same Direction
ENSG00000175166.16	PSMD2	protein_coding	proteasome 26S subunit ubiquitin receptor, non-ATPase 2 [Source:HGNC Symbol;Acc:HGNC:9559]	3	Plaque vs No_Plaque	n.s.	1686.01	0.0152831	0.00722626	0.00635215	0.0784409			Raw pvalue DEG			PSMD2	protein_coding	proteasome 26S subunit ubiquitin receptor, non-ATPase 2 [Source:HGNC Symbol;Acc:HGNC:9559]	3	Plaque vs No_Plaque	n.s.	1711.28	-4.49022e-05	0.00143516	0.551076	0.981282											Different Direction
ENSG00000197044.10	ZNF441	protein_coding	zinc finger protein 441 [Source:HGNC Symbol;Acc:HGNC:20875]	19	Plaque vs No_Plaque	n.s.	134.572	0.0376878	0.0203434	0.00249226	0.0784409			Raw pvalue DEG			ZNF441	protein_coding	zinc finger protein 441 [Source:HGNC Symbol;Acc:HGNC:20875]	19	Plaque vs No_Plaque	n.s.	143.065	1.46259e-05	0.0014416	0.610635	0.981282											Same Direction
ENSG00000156500.14	FAM122C	protein_coding	PABIR family member 3 [Source:HGNC Symbol;Acc:HGNC:25202]	X	Plaque vs No_Plaque	n.s.	54.9219	-0.0049	0.0107641	0.00250448	0.0784676			Raw pvalue DEG			FAM122C	protein_coding	PABIR family member 3 [Source:HGNC Symbol;Acc:HGNC:25202]	X	Plaque vs No_Plaque	n.s.	56.1859	2.67355e-06	0.00144261	0.736763	0.985341											Different Direction
ENSG00000163913.11	IFT122	protein_coding	intraflagellar transport 122 [Source:HGNC Symbol;Acc:HGNC:13556]	3	Plaque vs No_Plaque	n.s.	224.246	0.0188686	0.00830379	0.00288241	0.0785647			Raw pvalue DEG			IFT122	protein_coding	intraflagellar transport 122 [Source:HGNC Symbol;Acc:HGNC:13556]	3	Plaque vs No_Plaque	n.s.	227.354	-1.27672e-06	0.00143779	0.983005	0.998179											Different Direction
ENSG00000114030.12	KPNA1	protein_coding	karyopherin subunit alpha 1 [Source:HGNC Symbol;Acc:HGNC:6394]	3	Plaque vs No_Plaque	n.s.	715.208	0.0179954	0.00924739	0.00650461	0.0796366			Raw pvalue DEG			KPNA1	protein_coding	karyopherin subunit alpha 1 [Source:HGNC Symbol;Acc:HGNC:6394]	3	Plaque vs No_Plaque	n.s.	741.867	8.18509e-05	0.00143902	0.167138	0.981282											Same Direction
ENSG00000143797.11	MBOAT2	protein_coding	membrane bound O-acyltransferase domain containing 2 [Source:HGNC Symbol;Acc:HGNC:25193]	2	Plaque vs No_Plaque	n.s.	244.687	0.0503869	0.0294521	0.0025553	0.0796366			Raw pvalue DEG			MBOAT2	protein_coding	membrane bound O-acyltransferase domain containing 2 [Source:HGNC Symbol;Acc:HGNC:25193]	2	Plaque vs No_Plaque	n.s.	291.41	-9.34521e-06	0.00144213	0.64361	0.983389											Different Direction
ENSG00000166747.12	AP1G1	protein_coding	adaptor related protein complex 1 subunit gamma 1 [Source:HGNC Symbol;Acc:HGNC:555]	16	Plaque vs No_Plaque	n.s.	3064.55	0.0215966	0.0125952	0.00688951	0.0796366			Raw pvalue DEG			AP1G1	protein_coding	adaptor related protein complex 1 subunit gamma 1 [Source:HGNC Symbol;Acc:HGNC:555]	16	Plaque vs No_Plaque	n.s.	3049.17	1.81048e-05	0.00144059	0.647351	0.983389											Same Direction
ENSG00000259298.1	AC012170.2	antisense_RNA			Plaque vs No_Plaque	n.s.	79.2719	0.034086	0.015575	0.00142239	0.0801207			Raw pvalue DEG			AC012170.2	antisense_RNA			Plaque vs No_Plaque	n.s.	79.3196	3.90775e-05	0.00144134	0.253613	0.981282											Same Direction
ENSG00000166783.21	MARF1	protein_coding	meiosis regulator and mRNA stability factor 1 [Source:HGNC Symbol;Acc:HGNC:29562]	16	Plaque vs No_Plaque	n.s.	1940.55	0.0166923	0.00902703	0.00915014	0.0808925			Raw pvalue DEG			MARF1	protein_coding	meiosis regulator and mRNA stability factor 1 [Source:HGNC Symbol;Acc:HGNC:29562]	16	Plaque vs No_Plaque	n.s.	2007.37	7.55234e-05	0.00143947	0.172158	0.981282											Same Direction
ENSG00000121644.18	DESI2	protein_coding	desumoylating isopeptidase 2 [Source:HGNC Symbol;Acc:HGNC:24264]	1	Plaque vs No_Plaque	n.s.	473.674	0.0211702	0.0101707	0.00365264	0.0809253			Raw pvalue DEG			DESI2	protein_coding	desumoylating isopeptidase 2 [Source:HGNC Symbol;Acc:HGNC:24264]	1	Plaque vs No_Plaque	n.s.	483.005	6.28567e-05	0.00143931	0.246056	0.981282											Same Direction
ENSG00000115368.9	WDR75	protein_coding	WD repeat domain 75 [Source:HGNC Symbol;Acc:HGNC:25725]	2	Plaque vs No_Plaque	n.s.	856.741	0.0206508	0.0122529	0.00778576	0.0812597			Raw pvalue DEG			WDR75	protein_coding	WD repeat domain 75 [Source:HGNC Symbol;Acc:HGNC:25725]	2	Plaque vs No_Plaque	n.s.	847.398	7.663e-05	0.00144096	0.0881972	0.981282											Same Direction
ENSG00000121966.6	CXCR4	protein_coding	C-X-C motif chemokine receptor 4 [Source:HGNC Symbol;Acc:HGNC:2561]	2	Plaque vs No_Plaque	n.s.	6376.93	-0.0369071	0.0396617	0.00712766	0.0812597			Raw pvalue DEG			CXCR4	protein_coding	C-X-C motif chemokine receptor 4 [Source:HGNC Symbol;Acc:HGNC:2561]	2	Plaque vs No_Plaque	n.s.	5982.47	-1.94447e-05	0.00144217	0.343923	0.981282											Same Direction
ENSG00000124198.8	ARFGEF2	protein_coding	ADP ribosylation factor guanine nucleotide exchange factor 2 [Source:HGNC Symbol;Acc:HGNC:15853]	20	Plaque vs No_Plaque	n.s.	1625.83	0.0199386	0.0109873	0.0067425	0.0812597			Raw pvalue DEG			ARFGEF2	protein_coding	ADP ribosylation factor guanine nucleotide exchange factor 2 [Source:HGNC Symbol;Acc:HGNC:15853]	20	Plaque vs No_Plaque	n.s.	1618.83	2.75868e-05	0.00143966	0.563209	0.981282											Same Direction
ENSG00000133703.11	KRAS	protein_coding	KRAS proto-oncogene, GTPase [Source:HGNC Symbol;Acc:HGNC:6407]	12	Plaque vs No_Plaque	n.s.	1414.21	0.0207512	0.0119122	0.00710068	0.0812597			Raw pvalue DEG			KRAS	protein_coding	KRAS proto-oncogene, GTPase [Source:HGNC Symbol;Acc:HGNC:6407]	12	Plaque vs No_Plaque	n.s.	1429.42	5.34228e-05	0.00144041	0.23444	0.981282											Same Direction
ENSG00000160679.12	CHTOP	protein_coding	chromatin target of PRMT1 [Source:HGNC Symbol;Acc:HGNC:24511]	1	Plaque vs No_Plaque	n.s.	552.097	-0.029267	0.0165197	0.00369621	0.0812597			Raw pvalue DEG			CHTOP	protein_coding	chromatin target of PRMT1 [Source:HGNC Symbol;Acc:HGNC:24511]	1	Plaque vs No_Plaque	n.s.	551.534	3.80649e-05	0.00144133	0.263121	0.981282											Different Direction
ENSG00000186407.6	CD300E	protein_coding	CD300e molecule [Source:HGNC Symbol;Acc:HGNC:28874]	17	Plaque vs No_Plaque	n.s.	3027.65	0.0262358	0.0241241	0.0093932	0.0812597			Raw pvalue DEG			CD300E	protein_coding	CD300e molecule [Source:HGNC Symbol;Acc:HGNC:28874]	17	Plaque vs No_Plaque	n.s.	3110.51	1.83032e-05	0.00144161	0.518905	0.981282											Same Direction
ENSG00000005483.20	KMT2E	protein_coding	lysine methyltransferase 2E (inactive) [Source:HGNC Symbol;Acc:HGNC:18541]	7	Plaque vs No_Plaque	n.s.	3355.9	0.0230432	0.0167045	0.00950886	0.0817617			Raw pvalue DEG			KMT2E	protein_coding	lysine methyltransferase 2E (inactive) [Source:HGNC Symbol;Acc:HGNC:18541]	7	Plaque vs No_Plaque	n.s.	3357.41	5.14651e-05	0.00144142	0.146676	0.981282											Same Direction
ENSG00000028310.17	BRD9	protein_coding	bromodomain containing 9 [Source:HGNC Symbol;Acc:HGNC:25818]	5	Plaque vs No_Plaque	n.s.	864.862	0.0179901	0.0094037	0.00682564	0.0819109			Raw pvalue DEG			BRD9	protein_coding	bromodomain containing 9 [Source:HGNC Symbol;Acc:HGNC:25818]	5	Plaque vs No_Plaque	n.s.	880.962	2.24795e-05	0.00143837	0.690956	0.985114											Same Direction
ENSG00000171421.12	MRPL36	protein_coding	mitochondrial ribosomal protein L36 [Source:HGNC Symbol;Acc:HGNC:14490]	5	Plaque vs No_Plaque	n.s.	34.5357	-0.0388749	0.0228284	0.00307932	0.0819109			Raw pvalue DEG			MRPL36	protein_coding	mitochondrial ribosomal protein L36 [Source:HGNC Symbol;Acc:HGNC:14490]	5	Plaque vs No_Plaque	n.s.	34.9515	6.78069e-06	0.00144183	0.786239	0.986281											Different Direction
ENSG00000244462.7	RBM12	protein_coding	RNA binding motif protein 12 [Source:HGNC Symbol;Acc:HGNC:9898]	20	Plaque vs No_Plaque	n.s.	1048.11	0.0207251	0.0123146	0.0078774	0.082075			Raw pvalue DEG			RBM12	protein_coding	RNA binding motif protein 12 [Source:HGNC Symbol;Acc:HGNC:9898]	20	Plaque vs No_Plaque	n.s.	1099.69	2.00692e-06	0.00144001	0.96349	0.996425											Same Direction
ENSG00000010256.10	UQCRC1	protein_coding	ubiquinol-cytochrome c reductase core protein 1 [Source:HGNC Symbol;Acc:HGNC:12585]	3	Plaque vs No_Plaque	n.s.	309.269	-0.0399473	0.0231539	0.00271925	0.0822313			Raw pvalue DEG			UQCRC1	protein_coding	ubiquinol-cytochrome c reductase core protein 1 [Source:HGNC Symbol;Acc:HGNC:12585]	3	Plaque vs No_Plaque	n.s.	323.017	-6.14935e-06	0.00144193	0.79136	0.986281											Same Direction
ENSG00000103496.14	STX4	protein_coding	syntaxin 4 [Source:HGNC Symbol;Acc:HGNC:11439]	16	Plaque vs No_Plaque	n.s.	631.842	0.0179713	0.00822245	0.00382645	0.0822313			Raw pvalue DEG			STX4	protein_coding	syntaxin 4 [Source:HGNC Symbol;Acc:HGNC:11439]	16	Plaque vs No_Plaque	n.s.	663.153	-7.36267e-05	0.00143886	0.208398	0.981282											Different Direction
ENSG00000117091.9	CD48	protein_coding	CD48 molecule [Source:HGNC Symbol;Acc:HGNC:1683]	1	Plaque vs No_Plaque	n.s.	1406.17	-0.0202418	0.0129363	0.00953439	0.0822313			Raw pvalue DEG			CD48	protein_coding	CD48 molecule [Source:HGNC Symbol;Acc:HGNC:1683]	1	Plaque vs No_Plaque	n.s.	1431.05	-1.54208e-05	0.00144052	0.69799	0.985114											Same Direction
ENSG00000134899.18	ERCC5	protein_coding	ERCC excision repair 5, endonuclease [Source:HGNC Symbol;Acc:HGNC:3437]	13	Plaque vs No_Plaque	n.s.	107.504	0.0272966	0.0141275	0.00314002	0.0822313			Raw pvalue DEG			ERCC5	protein_coding	ERCC excision repair 5, endonuclease [Source:HGNC Symbol;Acc:HGNC:3437]	13	Plaque vs No_Plaque	n.s.	106.894	1.68722e-05	0.00144081	0.651817	0.983389											Same Direction
ENSG00000146386.7	ABRACL	protein_coding	ABRA C-terminal like [Source:HGNC Symbol;Acc:HGNC:21230]	6	Plaque vs No_Plaque	n.s.	231.88	-0.0292171	0.0155521	0.00312572	0.0822313			Raw pvalue DEG			ABRACL	protein_coding	ABRA C-terminal like [Source:HGNC Symbol;Acc:HGNC:21230]	6	Plaque vs No_Plaque	n.s.	235.372	2.94953e-05	0.00144085	0.435786	0.981282											Different Direction
ENSG00000153208.16	MERTK	protein_coding	MER proto-oncogene, tyrosine kinase [Source:HGNC Symbol;Acc:HGNC:7027]	2	Plaque vs No_Plaque	n.s.	135.249	0.0735664	0.0489653	0.0027338	0.0822313			Raw pvalue DEG			MERTK	protein_coding	MER proto-oncogene, tyrosine kinase [Source:HGNC Symbol;Acc:HGNC:7027]	2	Plaque vs No_Plaque	n.s.	149.104	-6.63725e-06	0.00144254	0.530067	0.981282											Different Direction
ENSG00000163833.7	FBXO40	protein_coding	F-box protein 40 [Source:HGNC Symbol;Acc:HGNC:29816]	3	Plaque vs No_Plaque	n.s.	53.394	0.0501746	0.0252561	0.00156868	0.0822313			Raw pvalue DEG			FBXO40	protein_coding	F-box protein 40 [Source:HGNC Symbol;Acc:HGNC:29816]	3	Plaque vs No_Plaque	n.s.	54.8144	-6.26028e-06	0.00144205	0.773303	0.986281											Different Direction
ENSG00000164758.7	MED30	protein_coding	mediator complex subunit 30 [Source:HGNC Symbol;Acc:HGNC:23032]	8	Plaque vs No_Plaque	n.s.	172.839	-0.0371576	0.0190053	0.00208531	0.0822313			Raw pvalue DEG			MED30	protein_coding	mediator complex subunit 30 [Source:HGNC Symbol;Acc:HGNC:23032]	8	Plaque vs No_Plaque	n.s.	168.557	1.60433e-05	0.00144171	0.557159	0.981282											Different Direction
ENSG00000197879.14	MYO1C	protein_coding	myosin IC [Source:HGNC Symbol;Acc:HGNC:7597]	17	Plaque vs No_Plaque	n.s.	219.178	0.0415293	0.0245466	0.00295609	0.0822313			Raw pvalue DEG			MYO1C	protein_coding	myosin IC [Source:HGNC Symbol;Acc:HGNC:7597]	17	Plaque vs No_Plaque	n.s.	219.546	3.15249e-06	0.00144177	0.901703	0.990662											Same Direction
ENSG00000023287.12	RB1CC1	protein_coding	RB1 inducible coiled-coil 1 [Source:HGNC Symbol;Acc:HGNC:15574]	8	Plaque vs No_Plaque	n.s.	1380.51	0.022783	0.014225	0.00741165	0.082529			Raw pvalue DEG			RB1CC1	protein_coding	RB1 inducible coiled-coil 1 [Source:HGNC Symbol;Acc:HGNC:15574]	8	Plaque vs No_Plaque	n.s.	1405.24	2.2537e-06	0.00144077	0.951643	0.994754											Same Direction
ENSG00000104957.13	CCDC130	protein_coding	YJU2 splicing factor homolog B [Source:HGNC Symbol;Acc:HGNC:28118]	19	Plaque vs No_Plaque	n.s.	798.474	0.0171564	0.00893017	0.00743188	0.082529			Raw pvalue DEG			CCDC130	protein_coding	YJU2 splicing factor homolog B [Source:HGNC Symbol;Acc:HGNC:28118]	19	Plaque vs No_Plaque	n.s.	811.07	-8.02931e-05	0.00143956	0.147388	0.981282											Different Direction
ENSG00000163785.12	RYK	protein_coding	receptor like tyrosine kinase [Source:HGNC Symbol;Acc:HGNC:10481]	3	Plaque vs No_Plaque	n.s.	568.033	0.0230997	0.0116393	0.00378026	0.082529			Raw pvalue DEG			RYK	protein_coding	receptor like tyrosine kinase [Source:HGNC Symbol;Acc:HGNC:10481]	3	Plaque vs No_Plaque	n.s.	560.947	3.5709e-05	0.00143981	0.450545	0.981282											Same Direction
ENSG00000065427.14	KARS	protein_coding	lysyl-tRNA synthetase 1 [Source:HGNC Symbol;Acc:HGNC:6215]	16	Plaque vs No_Plaque	n.s.	742.359	-0.0268271	0.0215176	0.00817063	0.0827183			Raw pvalue DEG			KARS	protein_coding	lysyl-tRNA synthetase 1 [Source:HGNC Symbol;Acc:HGNC:6215]	16	Plaque vs No_Plaque	n.s.	747.891	2.15563e-05	0.00144184	0.405226	0.981282											Different Direction
ENSG00000184939.15	ZFP90	protein_coding	ZFP90 zinc finger protein [Source:HGNC Symbol;Acc:HGNC:23329]	16	Plaque vs No_Plaque	n.s.	561.209	0.0316652	0.0233586	0.00607031	0.0828111			Raw pvalue DEG			ZFP90	protein_coding	ZFP90 zinc finger protein [Source:HGNC Symbol;Acc:HGNC:23329]	16	Plaque vs No_Plaque	n.s.	588.214	1.82499e-05	0.00144171	0.506589	0.981282											Same Direction
ENSG00000032219.18	ARID4A	protein_coding	AT-rich interaction domain 4A [Source:HGNC Symbol;Acc:HGNC:9885]	14	Plaque vs No_Plaque	n.s.	1418.19	0.0204662	0.0118917	0.00752819	0.0829318			Raw pvalue DEG			ARID4A	protein_coding	AT-rich interaction domain 4A [Source:HGNC Symbol;Acc:HGNC:9885]	14	Plaque vs No_Plaque	n.s.	1436.72	2.02653e-05	0.00144039	0.62569	0.983105											Same Direction
ENSG00000123338.12	NCKAP1L	protein_coding	NCK associated protein 1 like [Source:HGNC Symbol;Acc:HGNC:4862]	12	Plaque vs No_Plaque	n.s.	4497.95	0.0155153	0.00769309	0.00751172	0.0829318			Raw pvalue DEG			NCKAP1L	protein_coding	NCK associated protein 1 like [Source:HGNC Symbol;Acc:HGNC:4862]	12	Plaque vs No_Plaque	n.s.	4664.01	-4.88055e-05	0.00143861	0.39163	0.981282											Different Direction
ENSG00000134278.15	SPIRE1	protein_coding	spire type actin nucleation factor 1 [Source:HGNC Symbol;Acc:HGNC:30622]	18	Plaque vs No_Plaque	n.s.	62.6751	0.0414602	0.0224276	0.00227243	0.0829318			Raw pvalue DEG			SPIRE1	protein_coding	spire type actin nucleation factor 1 [Source:HGNC Symbol;Acc:HGNC:30622]	18	Plaque vs No_Plaque	n.s.	61.4974	-6.00486e-06	0.00144172	0.821241	0.986535											Different Direction
ENSG00000165392.9	WRN	protein_coding	WRN RecQ like helicase [Source:HGNC Symbol;Acc:HGNC:12791]	8	Plaque vs No_Plaque	n.s.	381.663	0.0239624	0.0142921	0.00611727	0.0829318			Raw pvalue DEG			WRN	protein_coding	WRN RecQ like helicase [Source:HGNC Symbol;Acc:HGNC:12791]	8	Plaque vs No_Plaque	n.s.	377.23	1.96585e-05	0.00144054	0.624874	0.983105											Same Direction
ENSG00000225507.1	AC069282.1	processed_pseudogene	pseudogene similar to part of TTK protein kinase TTK	7	Plaque vs No_Plaque	n.s.	85.7371	0.0303183	0.0157919	0.00280916	0.0830857			Raw pvalue DEG			AC069282.1	processed_pseudogene	pseudogene similar to part of TTK protein kinase TTK	7	Plaque vs No_Plaque	n.s.	87.5781	6.26216e-05	0.00144151	0.0887724	0.981282											Same Direction
ENSG00000089916.17	GPATCH2L	protein_coding	G-patch domain containing 2 like [Source:HGNC Symbol;Acc:HGNC:20210]	14	Plaque vs No_Plaque	n.s.	1851.05	0.0166353	0.00921342	0.00994805	0.0836411			Raw pvalue DEG			GPATCH2L	protein_coding	G-patch domain containing 2 like [Source:HGNC Symbol;Acc:HGNC:20210]	14	Plaque vs No_Plaque	n.s.	1885.81	4.06291e-06	0.00143846	0.941432	0.994568											Same Direction
ENSG00000272333.5	KMT2B	protein_coding	lysine methyltransferase 2B [Source:HGNC Symbol;Acc:HGNC:15840]	19	Plaque vs No_Plaque	n.s.	2114.71	0.0163229	0.00899879	0.0101034	0.0836411			Raw pvalue DEG			KMT2B	protein_coding	lysine methyltransferase 2B [Source:HGNC Symbol;Acc:HGNC:15840]	19	Plaque vs No_Plaque	n.s.	2199.9	9.91134e-06	0.00143932	0.841117	0.986535											Same Direction
ENSG00000104517.12	UBR5	protein_coding	ubiquitin protein ligase E3 component n-recognin 5 [Source:HGNC Symbol;Acc:HGNC:16806]	8	Plaque vs No_Plaque	n.s.	2932.74	0.0160464	0.00876415	0.0101857	0.0838954			Raw pvalue DEG			UBR5	protein_coding	ubiquitin protein ligase E3 component n-recognin 5 [Source:HGNC Symbol;Acc:HGNC:16806]	8	Plaque vs No_Plaque	n.s.	3013.39	-1.19593e-05	0.00143881	0.822226	0.986535											Different Direction
ENSG00000179950.13	PUF60	protein_coding	poly(U) binding splicing factor 60 [Source:HGNC Symbol;Acc:HGNC:17042]	8	Plaque vs No_Plaque	n.s.	404.049	-0.0259673	0.0169984	0.00635726	0.0855192			Raw pvalue DEG			PUF60	protein_coding	poly(U) binding splicing factor 60 [Source:HGNC Symbol;Acc:HGNC:17042]	8	Plaque vs No_Plaque	n.s.	414.499	9.80165e-06	0.00144146	0.74123	0.985341											Different Direction
ENSG00000055483.19	USP36	protein_coding	ubiquitin specific peptidase 36 [Source:HGNC Symbol;Acc:HGNC:20062]	17	Plaque vs No_Plaque	n.s.	2161.57	0.0265181	0.0306569	0.0104393	0.0857189			Raw pvalue DEG			USP36	protein_coding	ubiquitin specific peptidase 36 [Source:HGNC Symbol;Acc:HGNC:20062]	17	Plaque vs No_Plaque	n.s.	2075.92	2.98876e-05	0.00144208	0.20823	0.981282											Same Direction
ENSG00000106399.11	RPA3	protein_coding	replication protein A3 [Source:HGNC Symbol;Acc:HGNC:10291]	7	Plaque vs No_Plaque	n.s.	78.4979	-0.0343272	0.0199805	0.00336864	0.0858848			Raw pvalue DEG			RPA3	protein_coding	replication protein A3 [Source:HGNC Symbol;Acc:HGNC:10291]	7	Plaque vs No_Plaque	n.s.	80.0192	-1.49212e-05	0.0014414	0.629744	0.983105											Same Direction
ENSG00000179387.9	ELMOD2	protein_coding	ELMO domain containing 2 [Source:HGNC Symbol;Acc:HGNC:28111]	4	Plaque vs No_Plaque	n.s.	379.217	0.0193561	0.0103506	0.00645193	0.0858848			Raw pvalue DEG			ELMOD2	protein_coding	ELMO domain containing 2 [Source:HGNC Symbol;Acc:HGNC:28111]	4	Plaque vs No_Plaque	n.s.	388.593	6.05571e-05	0.0014397	0.238808	0.981282											Same Direction
ENSG00000119707.13	RBM25	protein_coding	RNA binding motif protein 25 [Source:HGNC Symbol;Acc:HGNC:23244]	14	Plaque vs No_Plaque	n.s.	5754.84	0.0186451	0.0115208	0.010604	0.0866699			Raw pvalue DEG			RBM25	protein_coding	RNA binding motif protein 25 [Source:HGNC Symbol;Acc:HGNC:23244]	14	Plaque vs No_Plaque	n.s.	5789.17	0.000100477	0.00144094	0.0474746	0.981282			Raw pvalue DEG					Validated			Same Direction
ENSG00000134780.9	DAGLA	protein_coding	diacylglycerol lipase alpha [Source:HGNC Symbol;Acc:HGNC:1165]	11	Plaque vs No_Plaque	n.s.	39.5977	0.0702379	0.0361017	0.00146582	0.0883575			Raw pvalue DEG			DAGLA	protein_coding	diacylglycerol lipase alpha [Source:HGNC Symbol;Acc:HGNC:1165]	11	Plaque vs No_Plaque	n.s.	43.5566	7.87495e-06	0.00144239	0.601853	0.981282											Same Direction
ENSG00000089289.15	IGBP1	protein_coding	immunoglobulin binding protein 1 [Source:HGNC Symbol;Acc:HGNC:5461]	X	Plaque vs No_Plaque	n.s.	376.668	-0.0281571	0.0164526	0.00434183	0.0887256			Raw pvalue DEG			IGBP1	protein_coding	immunoglobulin binding protein 1 [Source:HGNC Symbol;Acc:HGNC:5461]	X	Plaque vs No_Plaque	n.s.	382.973	6.58511e-06	0.00144145	0.825535	0.986535											Different Direction
ENSG00000165943.4	MOAP1	protein_coding	modulator of apoptosis 1 [Source:HGNC Symbol;Acc:HGNC:16658]	14	Plaque vs No_Plaque	n.s.	729.783	-0.0226365	0.0178655	0.0108956	0.0887256			Raw pvalue DEG			MOAP1	protein_coding	modulator of apoptosis 1 [Source:HGNC Symbol;Acc:HGNC:16658]	14	Plaque vs No_Plaque	n.s.	728.763	1.5366e-05	0.00144147	0.611083	0.981282											Different Direction
ENSG00000127481.14	UBR4	protein_coding	ubiquitin protein ligase E3 component n-recognin 4 [Source:HGNC Symbol;Acc:HGNC:30313]	1	Plaque vs No_Plaque	n.s.	3705.19	0.0232574	0.0157008	0.00827738	0.0892037			Raw pvalue DEG			UBR4	protein_coding	ubiquitin protein ligase E3 component n-recognin 4 [Source:HGNC Symbol;Acc:HGNC:30313]	1	Plaque vs No_Plaque	n.s.	3789.75	-4.35535e-05	0.00144132	0.215891	0.981282											Different Direction
ENSG00000134061.5	CD180	protein_coding	CD180 molecule [Source:HGNC Symbol;Acc:HGNC:6726]	5	Plaque vs No_Plaque	n.s.	68.6597	-0.055056	0.0399223	0.00353111	0.0892037			Raw pvalue DEG			CD180	protein_coding	CD180 molecule [Source:HGNC Symbol;Acc:HGNC:6726]	5	Plaque vs No_Plaque	n.s.	71.2913	5.12877e-06	0.00144231	0.759526	0.985397											Different Direction
ENSG00000103249.17	CLCN7	protein_coding	chloride voltage-gated channel 7 [Source:HGNC Symbol;Acc:HGNC:2025]	16	Plaque vs No_Plaque	n.s.	1145.27	0.020451	0.0129355	0.00905195	0.0895756			Raw pvalue DEG			CLCN7	protein_coding	chloride voltage-gated channel 7 [Source:HGNC Symbol;Acc:HGNC:2025]	16	Plaque vs No_Plaque	n.s.	1193.6	4.32876e-07	0.00144059	0.991144	0.99908											Same Direction
ENSG00000169375.15	SIN3A	protein_coding	SIN3 transcription regulator family member A [Source:HGNC Symbol;Acc:HGNC:19353]	15	Plaque vs No_Plaque	n.s.	1128.12	0.0253021	0.0187799	0.00840679	0.0899605			Raw pvalue DEG			SIN3A	protein_coding	SIN3 transcription regulator family member A [Source:HGNC Symbol;Acc:HGNC:19353]	15	Plaque vs No_Plaque	n.s.	1124.81	9.75919e-07	0.00144129	0.975492	0.99684											Same Direction
ENSG00000176946.11	THAP4	protein_coding	THAP domain containing 4 [Source:HGNC Symbol;Acc:HGNC:23187]	2	Plaque vs No_Plaque	n.s.	211.178	-0.054997	0.0375237	0.00311936	0.0899605			Raw pvalue DEG			THAP4	protein_coding	THAP domain containing 4 [Source:HGNC Symbol;Acc:HGNC:23187]	2	Plaque vs No_Plaque	n.s.	219.242	-2.39883e-06	0.00144236	0.880163	0.989333											Same Direction
ENSG00000183723.12	CMTM4	protein_coding	CKLF like MARVEL transmembrane domain containing 4 [Source:HGNC Symbol;Acc:HGNC:19175]	16	Plaque vs No_Plaque	n.s.	230.028	0.0318482	0.0183232	0.00358232	0.0899605			Raw pvalue DEG			CMTM4	protein_coding	CKLF like MARVEL transmembrane domain containing 4 [Source:HGNC Symbol;Acc:HGNC:19175]	16	Plaque vs No_Plaque	n.s.	237.726	1.31307e-05	0.00144146	0.664814	0.985114											Same Direction
ENSG00000148158.16	SNX30	protein_coding	sorting nexin family member 30 [Source:HGNC Symbol;Acc:HGNC:23685]	9	Plaque vs No_Plaque	n.s.	1748.86	0.0211818	0.0133272	0.00848121	0.0905431			Raw pvalue DEG			SNX30	protein_coding	sorting nexin family member 30 [Source:HGNC Symbol;Acc:HGNC:23685]	9	Plaque vs No_Plaque	n.s.	1790.29	5.70072e-07	0.0014402	0.988691	0.998862											Same Direction
ENSG00000166927.12	MS4A7	protein_coding	membrane spanning 4-domains A7 [Source:HGNC Symbol;Acc:HGNC:13378]	11	Plaque vs No_Plaque	n.s.	327.345	-0.00413953	0.0101463	0.00354314	0.0905431			Raw pvalue DEG			MS4A7	protein_coding	membrane spanning 4-domains A7 [Source:HGNC Symbol;Acc:HGNC:13378]	11	Plaque vs No_Plaque	n.s.	372.455	-8.10036e-07	0.0014426	0.933528	0.993944											Same Direction
ENSG00000162927.13	PUS10	protein_coding	pseudouridine synthase 10 [Source:HGNC Symbol;Acc:HGNC:26505]	2	Plaque vs No_Plaque	n.s.	236.568	0.0290703	0.0158104	0.00348299	0.0906354			Raw pvalue DEG			PUS10	protein_coding	pseudouridine synthase 10 [Source:HGNC Symbol;Acc:HGNC:26505]	2	Plaque vs No_Plaque	n.s.	245.081	4.01834e-05	0.00144156	0.21013	0.981282											Same Direction
ENSG00000154269.14	ENPP3	protein_coding	ectonucleotide pyrophosphatase/phosphodiesterase 3 [Source:HGNC Symbol;Acc:HGNC:3358]	6	Plaque vs No_Plaque	n.s.	38.8063	0.0623271	0.0440262	0.00316573	0.0906708			Raw pvalue DEG			ENPP3	protein_coding	ectonucleotide pyrophosphatase/phosphodiesterase 3 [Source:HGNC Symbol;Acc:HGNC:3358]	6	Plaque vs No_Plaque	n.s.	40.6801	1.71782e-05	0.00144244	0.249218	0.981282											Same Direction
ENSG00000179981.9	TSHZ1	protein_coding	teashirt zinc finger homeobox 1 [Source:HGNC Symbol;Acc:HGNC:10669]	18	Plaque vs No_Plaque	n.s.	391.536	0.0262615	0.0181108	0.00698917	0.0908728			Raw pvalue DEG			TSHZ1	protein_coding	teashirt zinc finger homeobox 1 [Source:HGNC Symbol;Acc:HGNC:10669]	18	Plaque vs No_Plaque	n.s.	412.566	-3.75236e-06	0.00144157	0.89611	0.989986											Different Direction
ENSG00000185808.13	PIGP	protein_coding	phosphatidylinositol glycan anchor biosynthesis class P [Source:HGNC Symbol;Acc:HGNC:3046]	21	Plaque vs No_Plaque	n.s.	27.9389	-0.0353485	0.0215545	0.00368141	0.0916042			Raw pvalue DEG			PIGP	protein_coding	phosphatidylinositol glycan anchor biosynthesis class P [Source:HGNC Symbol;Acc:HGNC:3046]	21	Plaque vs No_Plaque	n.s.	28.3376	4.70209e-08	0.00144175	0.997958	0.999444											Different Direction
ENSG00000134291.11	TMEM106C	protein_coding	transmembrane protein 106C [Source:HGNC Symbol;Acc:HGNC:28775]	12	Plaque vs No_Plaque	n.s.	160.426	-0.0374174	0.0206783	0.00263019	0.0922263			Raw pvalue DEG			TMEM106C	protein_coding	transmembrane protein 106C [Source:HGNC Symbol;Acc:HGNC:28775]	12	Plaque vs No_Plaque	n.s.	171.526	-2.07604e-05	0.00144185	0.419465	0.981282											Same Direction
ENSG00000140598.13	EFL1	protein_coding	elongation factor like GTPase 1 [Source:HGNC Symbol;Acc:HGNC:25789]	15	Plaque vs No_Plaque	n.s.	120.891	-0.0635295	0.0485958	0.00358889	0.0926922			Raw pvalue DEG			EFL1	protein_coding	elongation factor like GTPase 1 [Source:HGNC Symbol;Acc:HGNC:25789]	15	Plaque vs No_Plaque	n.s.	120.585	-3.69988e-06	0.00144239	0.809764	0.986281											Same Direction
ENSG00000100099.20	HPS4	protein_coding	HPS4 biogenesis of lysosomal organelles complex 3 subunit 2 [Source:HGNC Symbol;Acc:HGNC:15844]	22	Plaque vs No_Plaque	n.s.	946.336	0.0172189	0.00939369	0.00881468	0.0930563			Raw pvalue DEG			HPS4	protein_coding	HPS4 biogenesis of lysosomal organelles complex 3 subunit 2 [Source:HGNC Symbol;Acc:HGNC:15844]	22	Plaque vs No_Plaque	n.s.	949.607	4.82186e-05	0.00143861	0.399174	0.981282											Same Direction
ENSG00000278831.1	AL513190.1	antisense_RNA	novel transcript, antisense to FAM53B	10	Plaque vs No_Plaque	n.s.	13.1667	0.0511271	0.0365229	0.00376384	0.0930962			Raw pvalue DEG			AL513190.1	antisense_RNA	novel transcript, antisense to FAM53B	10	Plaque vs No_Plaque	n.s.	13.2115	1.98985e-05	0.00144235	0.249393	0.981282											Same Direction
ENSG00000102189.16	EEA1	protein_coding	early endosome antigen 1 [Source:HGNC Symbol;Acc:HGNC:3185]	12	Plaque vs No_Plaque	n.s.	212.298	-0.0041814	0.0101803	0.00364453	0.0931373			Raw pvalue DEG			EEA1	protein_coding	early endosome antigen 1 [Source:HGNC Symbol;Acc:HGNC:3185]	12	Plaque vs No_Plaque	n.s.	228.461	1.85624e-07	0.00144259	0.977337	0.996844											Different Direction
ENSG00000105204.13	DYRK1B	protein_coding	dual specificity tyrosine phosphorylation regulated kinase 1B [Source:HGNC Symbol;Acc:HGNC:3092]	19	Plaque vs No_Plaque	n.s.	95.7431	-0.0544044	0.0420661	0.00381047	0.0931373			Raw pvalue DEG			DYRK1B	protein_coding	dual specificity tyrosine phosphorylation regulated kinase 1B [Source:HGNC Symbol;Acc:HGNC:3092]	19	Plaque vs No_Plaque	n.s.	88.9298	-8.8645e-06	0.00144229	0.610601	0.981282											Same Direction
ENSG00000108424.9	KPNB1	protein_coding	karyopherin subunit beta 1 [Source:HGNC Symbol;Acc:HGNC:6400]	17	Plaque vs No_Plaque	n.s.	2843.21	0.0143294	0.00761202	0.0116438	0.0931373			Raw pvalue DEG			KPNB1	protein_coding	karyopherin subunit beta 1 [Source:HGNC Symbol;Acc:HGNC:6400]	17	Plaque vs No_Plaque	n.s.	2967.67	5.64282e-05	0.00143933	0.288269	0.981282											Same Direction
ENSG00000136937.12	NCBP1	protein_coding	nuclear cap binding protein subunit 1 [Source:HGNC Symbol;Acc:HGNC:7658]	9	Plaque vs No_Plaque	n.s.	843.489	0.0175065	0.0107229	0.0118	0.0931373			Raw pvalue DEG			NCBP1	protein_coding	nuclear cap binding protein subunit 1 [Source:HGNC Symbol;Acc:HGNC:7658]	9	Plaque vs No_Plaque	n.s.	827.772	-2.86485e-06	0.00143957	0.952783	0.994805											Different Direction
ENSG00000169499.14	PLEKHA2	protein_coding	pleckstrin homology domain containing A2 [Source:HGNC Symbol;Acc:HGNC:14336]	8	Plaque vs No_Plaque	n.s.	1678.22	0.0250119	0.0297253	0.0115668	0.0931373			Raw pvalue DEG			PLEKHA2	protein_coding	pleckstrin homology domain containing A2 [Source:HGNC Symbol;Acc:HGNC:14336]	8	Plaque vs No_Plaque	n.s.	1736.08	5.84973e-06	0.00144171	0.828354	0.986535											Same Direction
ENSG00000172340.14	SUCLG2	protein_coding	succinate-CoA ligase GDP-forming subunit beta [Source:HGNC Symbol;Acc:HGNC:11450]	3	Plaque vs No_Plaque	n.s.	328.316	-0.0282605	0.0156451	0.00377389	0.0931373			Raw pvalue DEG			SUCLG2	protein_coding	succinate-CoA ligase GDP-forming subunit beta [Source:HGNC Symbol;Acc:HGNC:11450]	3	Plaque vs No_Plaque	n.s.	333.582	5.14421e-05	0.00144107	0.185998	0.981282											Different Direction
ENSG00000204634.12	TBC1D8	protein_coding	TBC1 domain family member 8 [Source:HGNC Symbol;Acc:HGNC:17791]	2	Plaque vs No_Plaque	n.s.	550.939	0.0320653	0.0204483	0.00460518	0.0931373			Raw pvalue DEG			TBC1D8	protein_coding	TBC1 domain family member 8 [Source:HGNC Symbol;Acc:HGNC:17791]	2	Plaque vs No_Plaque	n.s.	561.828	-2.29348e-05	0.00144156	0.439517	0.981282											Different Direction
ENSG00000233175.2	AC008105.1	antisense_RNA	FMNL1 antisense RNA 1 [Source:HGNC Symbol;Acc:HGNC:55717]	17	Plaque vs No_Plaque	n.s.	56.1455	0.0414545	0.0203951	0.00160268	0.0931373			Raw pvalue DEG			AC008105.1	antisense_RNA	FMNL1 antisense RNA 1 [Source:HGNC Symbol;Acc:HGNC:55717]	17	Plaque vs No_Plaque	n.s.	58.3231	2.53036e-05	0.00144186	0.334801	0.981282											Same Direction
ENSG00000140988.15	RPS2	protein_coding	ribosomal protein S2 [Source:HGNC Symbol;Acc:HGNC:10404]	16	Plaque vs No_Plaque	n.s.	13248	-0.0219708	0.0142356	0.00847942	0.0933131			Raw pvalue DEG			RPS2	protein_coding	ribosomal protein S2 [Source:HGNC Symbol;Acc:HGNC:10404]	16	Plaque vs No_Plaque	n.s.	13429.4	3.17359e-05	0.00144107	0.376958	0.981282											Different Direction
ENSG00000070540.12	WIPI1	protein_coding	WD repeat domain, phosphoinositide interacting 1 [Source:HGNC Symbol;Acc:HGNC:25471]	17	Plaque vs No_Plaque	n.s.	200.523	0.0293626	0.0168382	0.00383618	0.0934901			Raw pvalue DEG			WIPI1	protein_coding	WD repeat domain, phosphoinositide interacting 1 [Source:HGNC Symbol;Acc:HGNC:25471]	17	Plaque vs No_Plaque	n.s.	218.148	-4.22478e-05	0.00144157	0.188978	0.981282											Different Direction
ENSG00000141425.17	RPRD1A	protein_coding	regulation of nuclear pre-mRNA domain containing 1A [Source:HGNC Symbol;Acc:HGNC:25560]	18	Plaque vs No_Plaque	n.s.	523.746	0.0184883	0.0100182	0.00738202	0.0937255			Raw pvalue DEG			RPRD1A	protein_coding	regulation of nuclear pre-mRNA domain containing 1A [Source:HGNC Symbol;Acc:HGNC:25560]	18	Plaque vs No_Plaque	n.s.	547.207	0.000114356	0.00144017	0.0532789	0.981282											Same Direction
ENSG00000113569.15	NUP155	protein_coding	nucleoporin 155 [Source:HGNC Symbol;Acc:HGNC:8063]	5	Plaque vs No_Plaque	n.s.	735.995	0.028156	0.036423	0.00996007	0.0940431			Raw pvalue DEG			NUP155	protein_coding	nucleoporin 155 [Source:HGNC Symbol;Acc:HGNC:8063]	5	Plaque vs No_Plaque	n.s.	727.543	3.74855e-06	0.00144201	0.866285	0.987656											Same Direction
ENSG00000125676.19	THOC2	protein_coding	THO complex subunit 2 [Source:HGNC Symbol;Acc:HGNC:19073]	X	Plaque vs No_Plaque	n.s.	1164.52	0.0190843	0.0117704	0.00995333	0.0940431			Raw pvalue DEG			THOC2	protein_coding	THO complex subunit 2 [Source:HGNC Symbol;Acc:HGNC:19073]	X	Plaque vs No_Plaque	n.s.	1198.93	4.43206e-05	0.00144048	0.302966	0.981282											Same Direction
ENSG00000139514.12	SLC7A1	protein_coding	solute carrier family 7 member 1 [Source:HGNC Symbol;Acc:HGNC:11057]	13	Plaque vs No_Plaque	n.s.	382.724	0.0321711	0.0302427	0.00749644	0.0944774			Raw pvalue DEG			SLC7A1	protein_coding	solute carrier family 7 member 1 [Source:HGNC Symbol;Acc:HGNC:11057]	13	Plaque vs No_Plaque	n.s.	404.005	-2.94768e-05	0.00144196	0.242904	0.981282											Different Direction
ENSG00000167703.14	SLC43A2	protein_coding	solute carrier family 43 member 2 [Source:HGNC Symbol;Acc:HGNC:23087]	17	Plaque vs No_Plaque	n.s.	1551.95	0.0228516	0.0216159	0.0121562	0.0944774			Raw pvalue DEG			SLC43A2	protein_coding	solute carrier family 43 member 2 [Source:HGNC Symbol;Acc:HGNC:23087]	17	Plaque vs No_Plaque	n.s.	1678.62	-5.08674e-06	0.00144163	0.857652	0.987656											Different Direction
ENSG00000196850.5	PPTC7	protein_coding	protein phosphatase targeting COQ7 [Source:HGNC Symbol;Acc:HGNC:30695]	12	Plaque vs No_Plaque	n.s.	1866.33	-0.0237353	0.0174604	0.00919008	0.0944774			Raw pvalue DEG			PPTC7	protein_coding	protein phosphatase targeting COQ7 [Source:HGNC Symbol;Acc:HGNC:30695]	12	Plaque vs No_Plaque	n.s.	1789.59	-4.04465e-05	0.00144127	0.250675	0.981282											Same Direction
ENSG00000268903.1	AL627309.7	processed_pseudogene	novel pseudogene	1	Plaque vs No_Plaque	n.s.	112.403	0.0569449	0.0396033	0.00340396	0.0944774			Raw pvalue DEG			AL627309.7	processed_pseudogene	novel pseudogene	1	Plaque vs No_Plaque	n.s.	136.009	-7.09342e-06	0.00144235	0.643913	0.983389											Different Direction
ENSG00000122390.17	NAA60	protein_coding	N-alpha-acetyltransferase 60, NatF catalytic subunit [Source:HGNC Symbol;Acc:HGNC:25875]	16	Plaque vs No_Plaque	n.s.	615.804	0.0182317	0.00983271	0.00748655	0.0947091			Raw pvalue DEG			NAA60	protein_coding	N-alpha-acetyltransferase 60, NatF catalytic subunit [Source:HGNC Symbol;Acc:HGNC:25875]	16	Plaque vs No_Plaque	n.s.	637.117	4.29584e-05	0.00143957	0.386853	0.981282											Same Direction
ENSG00000168763.15	CNNM3	protein_coding	cyclin and CBS domain divalent metal cation transport mediator 3 [Source:HGNC Symbol;Acc:HGNC:104]	2	Plaque vs No_Plaque	n.s.	431.76	0.0206938	0.0121578	0.00753297	0.0950202			Raw pvalue DEG			CNNM3	protein_coding	cyclin and CBS domain divalent metal cation transport mediator 3 [Source:HGNC Symbol;Acc:HGNC:104]	2	Plaque vs No_Plaque	n.s.	445.876	7.89026e-05	0.00144096	0.0812098	0.981282											Same Direction
ENSG00000233016.6	SNHG7	antisense_RNA	small nucleolar RNA host gene 7 [Source:HGNC Symbol;Acc:HGNC:28254]	9	Plaque vs No_Plaque	n.s.	516.822	-0.0256696	0.0179793	0.00752762	0.0950202			Raw pvalue DEG			SNHG7	antisense_RNA	small nucleolar RNA host gene 7 [Source:HGNC Symbol;Acc:HGNC:28254]	9	Plaque vs No_Plaque	n.s.	518.211	2.27657e-05	0.00144093	0.533185	0.981282											Different Direction
ENSG00000111801.15	BTN3A3	protein_coding	butyrophilin subfamily 3 member A3 [Source:HGNC Symbol;Acc:HGNC:1140]	6	Plaque vs No_Plaque	n.s.	980.442	-0.00617757	0.0118851	0.0101007	0.0950357			Raw pvalue DEG			BTN3A3	protein_coding	butyrophilin subfamily 3 member A3 [Source:HGNC Symbol;Acc:HGNC:1140]	6	Plaque vs No_Plaque	n.s.	1114.31	-1.4108e-05	0.00144247	0.304646	0.981282											Same Direction
ENSG00000125633.10	CCDC93	protein_coding	coiled-coil domain containing 93 [Source:HGNC Symbol;Acc:HGNC:25611]	2	Plaque vs No_Plaque	n.s.	1668.73	0.019657	0.0120609	0.00937051	0.0955402			Raw pvalue DEG			CCDC93	protein_coding	coiled-coil domain containing 93 [Source:HGNC Symbol;Acc:HGNC:25611]	2	Plaque vs No_Plaque	n.s.	1679.71	9.15331e-06	0.0014399	0.8393	0.986535											Same Direction
ENSG00000237719.1	Z95152.1	processed_pseudogene	nudix (nucleoside diphosphate linked moiety X) type 5 motif (NUDT5) pseudogene	6	Plaque vs No_Plaque	n.s.	87.988	0.0333055	0.0161732	0.00192062	0.0955402			Raw pvalue DEG			Z95152.1	processed_pseudogene	nudix (nucleoside diphosphate linked moiety X) type 5 motif (NUDT5) pseudogene	6	Plaque vs No_Plaque	n.s.	94.2457	1.31538e-05	0.00144134	0.678013	0.985114											Same Direction
ENSG00000100883.11	SRP54	protein_coding	signal recognition particle 54 [Source:HGNC Symbol;Acc:HGNC:11301]	14	Plaque vs No_Plaque	n.s.	532.056	0.0253793	0.0145882	0.00498044	0.0956341			Raw pvalue DEG			SRP54	protein_coding	signal recognition particle 54 [Source:HGNC Symbol;Acc:HGNC:11301]	14	Plaque vs No_Plaque	n.s.	547.71	1.70156e-05	0.00144087	0.64548	0.983389											Same Direction
ENSG00000105726.16	ATP13A1	protein_coding	ATPase 13A1 [Source:HGNC Symbol;Acc:HGNC:24215]	19	Plaque vs No_Plaque	n.s.	748.413	0.0156028	0.00841661	0.0102291	0.0956341			Raw pvalue DEG			ATP13A1	protein_coding	ATPase 13A1 [Source:HGNC Symbol;Acc:HGNC:24215]	19	Plaque vs No_Plaque	n.s.	770.376	2.41717e-06	0.00143815	0.966182	0.99684											Same Direction
ENSG00000181090.20	EHMT1	protein_coding	euchromatic histone lysine methyltransferase 1 [Source:HGNC Symbol;Acc:HGNC:24650]	9	Plaque vs No_Plaque	n.s.	761.867	0.016798	0.00908659	0.00888946	0.0956341			Raw pvalue DEG			EHMT1	protein_coding	euchromatic histone lysine methyltransferase 1 [Source:HGNC Symbol;Acc:HGNC:24650]	9	Plaque vs No_Plaque	n.s.	777.763	2.07514e-05	0.00143775	0.730831	0.985114											Same Direction
ENSG00000006062.14	MAP3K14	protein_coding	mitogen-activated protein kinase kinase kinase 14 [Source:HGNC Symbol;Acc:HGNC:6853]	17	Plaque vs No_Plaque	n.s.	839.633	0.0191899	0.0116018	0.00946344	0.0958918			Raw pvalue DEG			MAP3K14	protein_coding	mitogen-activated protein kinase kinase kinase 14 [Source:HGNC Symbol;Acc:HGNC:6853]	17	Plaque vs No_Plaque	n.s.	862.244	1.77178e-06	0.00143997	0.9675	0.99684											Same Direction
ENSG00000163214.20	DHX57	protein_coding	DExH-box helicase 57 [Source:HGNC Symbol;Acc:HGNC:20086]	2	Plaque vs No_Plaque	n.s.	330.191	0.0268797	0.0147134	0.00396172	0.096018			Raw pvalue DEG			DHX57	protein_coding	DExH-box helicase 57 [Source:HGNC Symbol;Acc:HGNC:20086]	2	Plaque vs No_Plaque	n.s.	328.656	6.82399e-05	0.00144169	0.0606823	0.981282											Same Direction
ENSG00000188021.8	UBQLN2	protein_coding	ubiquilin 2 [Source:HGNC Symbol;Acc:HGNC:12509]	X	Plaque vs No_Plaque	n.s.	340.165	-0.0438693	0.0307848	0.00397252	0.0961422			Raw pvalue DEG			UBQLN2	protein_coding	ubiquilin 2 [Source:HGNC Symbol;Acc:HGNC:12509]	X	Plaque vs No_Plaque	n.s.	347.456	-1.17816e-07	0.00144213	0.99406	0.999444											Same Direction
ENSG00000164305.18	CASP3	protein_coding	caspase 3 [Source:HGNC Symbol;Acc:HGNC:1504]	4	Plaque vs No_Plaque	n.s.	609.164	0.027104	0.0159319	0.00485439	0.0962091			Raw pvalue DEG			CASP3	protein_coding	caspase 3 [Source:HGNC Symbol;Acc:HGNC:1504]	4	Plaque vs No_Plaque	n.s.	618.661	5.19538e-05	0.00144147	0.136929	0.981282											Same Direction
ENSG00000134755.14	DSC2	protein_coding	desmocollin 2 [Source:HGNC Symbol;Acc:HGNC:3036]	18	Plaque vs No_Plaque	n.s.	169.768	0.0486171	0.0295924	0.00288497	0.0962535			Raw pvalue DEG			DSC2	protein_coding	desmocollin 2 [Source:HGNC Symbol;Acc:HGNC:3036]	18	Plaque vs No_Plaque	n.s.	185.252	4.46805e-06	0.00144224	0.808835	0.986281											Same Direction
ENSG00000078747.14	ITCH	protein_coding	itchy E3 ubiquitin protein ligase [Source:HGNC Symbol;Acc:HGNC:13890]	20	Plaque vs No_Plaque	n.s.	1453	0.0212376	0.0138279	0.00904403	0.0962656			Raw pvalue DEG			ITCH	protein_coding	itchy E3 ubiquitin protein ligase [Source:HGNC Symbol;Acc:HGNC:13890]	20	Plaque vs No_Plaque	n.s.	1488.04	2.0717e-05	0.00144109	0.549809	0.981282											Same Direction
ENSG00000128590.4	DNAJB9	protein_coding	DnaJ heat shock protein family (Hsp40) member B9 [Source:HGNC Symbol;Acc:HGNC:6968]	7	Plaque vs No_Plaque	n.s.	334.791	-0.0566013	0.0432598	0.00401701	0.0966656			Raw pvalue DEG			DNAJB9	protein_coding	DnaJ heat shock protein family (Hsp40) member B9 [Source:HGNC Symbol;Acc:HGNC:6968]	7	Plaque vs No_Plaque	n.s.	330.535	5.12036e-06	0.00144233	0.753342	0.985397											Different Direction
ENSG00000152475.6	ZNF837	protein_coding	zinc finger protein 837 [Source:HGNC Symbol;Acc:HGNC:25164]	19	Plaque vs No_Plaque	n.s.	12.0468	-0.0811734	0.0442709	0.00168828	0.0969048			Raw pvalue DEG			ZNF837	protein_coding	zinc finger protein 837 [Source:HGNC Symbol;Acc:HGNC:25164]	19	Plaque vs No_Plaque	n.s.	13.1729	2.78707e-06	0.00144245	0.836434	0.986535											Different Direction
ENSG00000136295.14	TTYH3	protein_coding	tweety family member 3 [Source:HGNC Symbol;Acc:HGNC:22222]	7	Plaque vs No_Plaque	n.s.	2312.25	0.0202199	0.0126649	0.00919364	0.0973036			Raw pvalue DEG			TTYH3	protein_coding	tweety family member 3 [Source:HGNC Symbol;Acc:HGNC:22222]	7	Plaque vs No_Plaque	n.s.	2403.7	-1.78668e-06	0.00144053	0.963771	0.996484											Different Direction
ENSG00000154305.16	MIA3	protein_coding	MIA SH3 domain ER export factor 3 [Source:HGNC Symbol;Acc:HGNC:24008]	1	Plaque vs No_Plaque	n.s.	1426.48	0.0176613	0.0112388	0.0126618	0.0973036			Raw pvalue DEG			MIA3	protein_coding	MIA SH3 domain ER export factor 3 [Source:HGNC Symbol;Acc:HGNC:24008]	1	Plaque vs No_Plaque	n.s.	1428.96	2.54659e-05	0.00143941	0.608131	0.981282											Same Direction
ENSG00000162517.12	PEF1	protein_coding	penta-EF-hand domain containing 1 [Source:HGNC Symbol;Acc:HGNC:30009]	1	Plaque vs No_Plaque	n.s.	220.852	-0.0235471	0.0124026	0.00416581	0.0976462			Raw pvalue DEG			PEF1	protein_coding	penta-EF-hand domain containing 1 [Source:HGNC Symbol;Acc:HGNC:30009]	1	Plaque vs No_Plaque	n.s.	224.602	3.12103e-06	0.0014403	0.939165	0.994568											Different Direction
ENSG00000196455.7	PIK3R4	protein_coding	phosphoinositide-3-kinase regulatory subunit 4 [Source:HGNC Symbol;Acc:HGNC:8982]	3	Plaque vs No_Plaque	n.s.	318.554	0.0286293	0.0162964	0.00402389	0.0980556			Raw pvalue DEG			PIK3R4	protein_coding	phosphoinositide-3-kinase regulatory subunit 4 [Source:HGNC Symbol;Acc:HGNC:8982]	3	Plaque vs No_Plaque	n.s.	322.875	-1.86682e-05	0.00144094	0.606747	0.981282											Different Direction
ENSG00000119778.14	ATAD2B	protein_coding	ATPase family AAA domain containing 2B [Source:HGNC Symbol;Acc:HGNC:29230]	2	Plaque vs No_Plaque	n.s.	505.856	0.0231956	0.0153993	0.00802705	0.0984002			Raw pvalue DEG			ATAD2B	protein_coding	ATPase family AAA domain containing 2B [Source:HGNC Symbol;Acc:HGNC:29230]	2	Plaque vs No_Plaque	n.s.	526.212	-1.33602e-05	0.00144116	0.690182	0.985114											Different Direction
ENSG00000120137.6	PANK3	protein_coding	pantothenate kinase 3 [Source:HGNC Symbol;Acc:HGNC:19365]	5	Plaque vs No_Plaque	n.s.	1690.47	0.0214697	0.0141814	0.00934	0.0984002			Raw pvalue DEG			PANK3	protein_coding	pantothenate kinase 3 [Source:HGNC Symbol;Acc:HGNC:19365]	5	Plaque vs No_Plaque	n.s.	1675.31	6.3714e-05	0.00144123	0.109669	0.981282											Same Direction
ENSG00000107077.18	KDM4C	protein_coding	lysine demethylase 4C [Source:HGNC Symbol;Acc:HGNC:17071]	9	Plaque vs No_Plaque	n.s.	560.934	-0.0251794	0.0147396	0.00515915	0.0987085			Raw pvalue DEG			KDM4C	protein_coding	lysine demethylase 4C [Source:HGNC Symbol;Acc:HGNC:17071]	9	Plaque vs No_Plaque	n.s.	551.195	3.42109e-05	0.00144118	0.332633	0.981282											Different Direction
ENSG00000113648.16	H2AFY	protein_coding	macroH2A.1 histone [Source:HGNC Symbol;Acc:HGNC:4740]	5	Plaque vs No_Plaque	n.s.	5692.55	0.0170845	0.0107492	0.0132164	0.0991163			Raw pvalue DEG			H2AFY	protein_coding	macroH2A.1 histone [Source:HGNC Symbol;Acc:HGNC:4740]	5	Plaque vs No_Plaque	n.s.	5782.16	1.40603e-05	0.00143936	0.773168	0.986281											Same Direction
ENSG00000275052.4	PPP4R3B	protein_coding	protein phosphatase 4 regulatory subunit 3B [Source:HGNC Symbol;Acc:HGNC:29267]	2	Plaque vs No_Plaque	n.s.	2148.42	0.0177456	0.0114813	0.0131315	0.099808			Raw pvalue DEG			PPP4R3B	protein_coding	protein phosphatase 4 regulatory subunit 3B [Source:HGNC Symbol;Acc:HGNC:29267]	2	Plaque vs No_Plaque	n.s.	2170.71	2.23829e-05	0.00143975	0.633768	0.983389											Same Direction
ENSG00000162129.12	CLPB	protein_coding	caseinolytic mitochondrial matrix peptidase chaperone subunit B [Source:HGNC Symbol;Acc:HGNC:30664]	11	Plaque vs No_Plaque	n.s.	78.1703	-0.00485681	0.0107308	0.00206839	0.0998647			Raw pvalue DEG			CLPB	protein_coding	caseinolytic mitochondrial matrix peptidase chaperone subunit B [Source:HGNC Symbol;Acc:HGNC:30664]	11	Plaque vs No_Plaque	n.s.	75.8357	2.61129e-06	0.00144261	0.729521	0.985114											Different Direction
ENSG00000113328.18	CCNG1	protein_coding	cyclin G1 [Source:HGNC Symbol;Acc:HGNC:1592]	5	Plaque vs No_Plaque	n.s.	1021.44	-0.0189627	0.0116679	0.0101444	0.100203			Raw pvalue DEG			CCNG1	protein_coding	cyclin G1 [Source:HGNC Symbol;Acc:HGNC:1592]	5	Plaque vs No_Plaque	n.s.	1022.65	1.19854e-05	0.00143982	0.792595	0.986281											Different Direction
ENSG00000149571.11	KIRREL3	protein_coding	kirre like nephrin family adhesion molecule 3 [Source:HGNC Symbol;Acc:HGNC:23204]	11	Plaque vs No_Plaque	n.s.	14.3706	0.0628364	0.0338152	0.00177801	0.100203			Raw pvalue DEG			KIRREL3	protein_coding	kirre like nephrin family adhesion molecule 3 [Source:HGNC Symbol;Acc:HGNC:23204]	11	Plaque vs No_Plaque	n.s.	14.822	-5.55833e-06	0.00144237	0.715429	0.985114											Different Direction
ENSG00000072609.17	CHFR	protein_coding	checkpoint with forkhead and ring finger domains [Source:HGNC Symbol;Acc:HGNC:20455]	12	Plaque vs No_Plaque	n.s.	1194.82	0.0138283	0.00712106	0.0111565	0.100345			Raw pvalue DEG			CHFR	protein_coding	checkpoint with forkhead and ring finger domains [Source:HGNC Symbol;Acc:HGNC:20455]	12	Plaque vs No_Plaque	n.s.	1240.88	-1.45832e-05	0.00143726	0.815958	0.986535											Different Direction
ENSG00000121350.15	PYROXD1	protein_coding	pyridine nucleotide-disulphide oxidoreductase domain 1 [Source:HGNC Symbol;Acc:HGNC:26162]	12	Plaque vs No_Plaque	n.s.	363.023	-0.0237605	0.0125597	0.00427625	0.10059			Raw pvalue DEG			PYROXD1	protein_coding	pyridine nucleotide-disulphide oxidoreductase domain 1 [Source:HGNC Symbol;Acc:HGNC:26162]	12	Plaque vs No_Plaque	n.s.	355.669	9.01791e-06	0.00144063	0.816972	0.986535											Different Direction
ENSG00000154310.16	TNIK	protein_coding	TRAF2 and NCK interacting kinase [Source:HGNC Symbol;Acc:HGNC:30765]	3	Plaque vs No_Plaque	n.s.	1326.03	0.0203753	0.0161893	0.0133535	0.10059			Raw pvalue DEG			TNIK	protein_coding	TRAF2 and NCK interacting kinase [Source:HGNC Symbol;Acc:HGNC:30765]	3	Plaque vs No_Plaque	n.s.	1302.86	3.18372e-05	0.00144131	0.346057	0.981282											Same Direction
ENSG00000188042.7	ARL4C	protein_coding	ADP ribosylation factor like GTPase 4C [Source:HGNC Symbol;Acc:HGNC:698]	2	Plaque vs No_Plaque	n.s.	3122.33	-0.0207543	0.0365766	0.0135636	0.10059			Raw pvalue DEG			ARL4C	protein_coding	ADP ribosylation factor like GTPase 4C [Source:HGNC Symbol;Acc:HGNC:698]	2	Plaque vs No_Plaque	n.s.	3006.4	-4.60137e-06	0.00144195	0.842641	0.986535											Same Direction
ENSG00000104522.15	TSTA3	protein_coding	GDP-L-fucose synthase [Source:HGNC Symbol;Acc:HGNC:12390]	8	Plaque vs No_Plaque	n.s.	200.011	-0.0397288	0.0281994	0.00422095	0.100863			Raw pvalue DEG			TSTA3	protein_coding	GDP-L-fucose synthase [Source:HGNC Symbol;Acc:HGNC:12390]	8	Plaque vs No_Plaque	n.s.	208.493	-1.81776e-05	0.00144202	0.428556	0.981282											Same Direction
ENSG00000274561.1	AC005332.6	lincRNA	novel transcript	17	Plaque vs No_Plaque	n.s.	78.0583	0.0314286	0.0183473	0.00382539	0.100863			Raw pvalue DEG			AC005332.6	lincRNA	novel transcript	17	Plaque vs No_Plaque	n.s.	81.0076	5.36309e-05	0.00144176	0.096505	0.981282											Same Direction
ENSG00000151136.14	BTBD11	protein_coding	ankyrin repeat and BTB domain containing 3 [Source:HGNC Symbol;Acc:HGNC:23844]	12	Plaque vs No_Plaque	n.s.	379.489	0.0301697	0.0196708	0.00530482	0.101792			Raw pvalue DEG			BTBD11	protein_coding	ankyrin repeat and BTB domain containing 3 [Source:HGNC Symbol;Acc:HGNC:23844]	12	Plaque vs No_Plaque	n.s.	396.488	-1.38529e-06	0.0014415	0.96271	0.996272											Different Direction
ENSG00000197555.9	SIPA1L1	protein_coding	signal induced proliferation associated 1 like 1 [Source:HGNC Symbol;Acc:HGNC:20284]	14	Plaque vs No_Plaque	n.s.	1491.51	0.0182342	0.0126745	0.0139087	0.102218			Raw pvalue DEG			SIPA1L1	protein_coding	signal induced proliferation associated 1 like 1 [Source:HGNC Symbol;Acc:HGNC:20284]	14	Plaque vs No_Plaque	n.s.	1582.28	2.88438e-06	0.00144077	0.939567	0.994568											Same Direction
ENSG00000089159.16	PXN	protein_coding	paxillin [Source:HGNC Symbol;Acc:HGNC:9718]	12	Plaque vs No_Plaque	n.s.	3498.58	0.0187508	0.0113683	0.0099601	0.102539			Raw pvalue DEG			PXN	protein_coding	paxillin [Source:HGNC Symbol;Acc:HGNC:9718]	12	Plaque vs No_Plaque	n.s.	3644.73	-8.80716e-06	0.00144051	0.822601	0.986535											Different Direction
ENSG00000163166.14	IWS1	protein_coding	interacts with SUPT6H, CTD assembly factor 1 [Source:HGNC Symbol;Acc:HGNC:25467]	2	Plaque vs No_Plaque	n.s.	552.697	0.0229132	0.012935	0.0055702	0.102539			Raw pvalue DEG			IWS1	protein_coding	interacts with SUPT6H, CTD assembly factor 1 [Source:HGNC Symbol;Acc:HGNC:25467]	2	Plaque vs No_Plaque	n.s.	555.658	7.57921e-05	0.0014414	0.0636514	0.981282											Same Direction
ENSG00000170542.5	SERPINB9	protein_coding	serpin family B member 9 [Source:HGNC Symbol;Acc:HGNC:8955]	6	Plaque vs No_Plaque	n.s.	1394.99	0.025116	0.0236266	0.0105574	0.102562			Raw pvalue DEG			SERPINB9	protein_coding	serpin family B member 9 [Source:HGNC Symbol;Acc:HGNC:8955]	6	Plaque vs No_Plaque	n.s.	1406.93	-1.42992e-05	0.00144172	0.597327	0.981282											Different Direction
ENSG00000011258.15	MBTD1	protein_coding	mbt domain containing 1 [Source:HGNC Symbol;Acc:HGNC:19866]	17	Plaque vs No_Plaque	n.s.	607.773	0.0193159	0.00991165	0.00562592	0.103038			Raw pvalue DEG			MBTD1	protein_coding	mbt domain containing 1 [Source:HGNC Symbol;Acc:HGNC:19866]	17	Plaque vs No_Plaque	n.s.	621.803	5.61568e-05	0.00143985	0.258338	0.981282											Same Direction
ENSG00000148803.11	FUOM	protein_coding	fucose mutarotase [Source:HGNC Symbol;Acc:HGNC:24733]	10	Plaque vs No_Plaque	n.s.	43.3048	-0.0443436	0.0245952	0.0022841	0.103038			Raw pvalue DEG			FUOM	protein_coding	fucose mutarotase [Source:HGNC Symbol;Acc:HGNC:24733]	10	Plaque vs No_Plaque	n.s.	44.1974	-2.75517e-06	0.00144203	0.896585	0.989986											Same Direction
ENSG00000160584.15	SIK3	protein_coding	SIK family kinase 3 [Source:HGNC Symbol;Acc:HGNC:29165]	11	Plaque vs No_Plaque	n.s.	1641.7	0.0148931	0.00775873	0.0100572	0.103038			Raw pvalue DEG			SIK3	protein_coding	SIK family kinase 3 [Source:HGNC Symbol;Acc:HGNC:29165]	11	Plaque vs No_Plaque	n.s.	1666.96	1.1165e-05	0.0014382	0.845179	0.986837											Same Direction
ENSG00000257093.6	KIAA1147	protein_coding	DENN domain containing 11 [Source:HGNC Symbol;Acc:HGNC:29472]	7	Plaque vs No_Plaque	n.s.	2442.53	0.0205878	0.01766	0.0141919	0.103301			Raw pvalue DEG			KIAA1147	protein_coding	DENN domain containing 11 [Source:HGNC Symbol;Acc:HGNC:29472]	7	Plaque vs No_Plaque	n.s.	2432.51	1.20406e-05	0.00144087	0.742788	0.985341											Same Direction
ENSG00000143437.20	ARNT	protein_coding	aryl hydrocarbon receptor nuclear translocator [Source:HGNC Symbol;Acc:HGNC:700]	1	Plaque vs No_Plaque	n.s.	891.436	0.0162047	0.00934267	0.0116399	0.103383			Raw pvalue DEG			ARNT	protein_coding	aryl hydrocarbon receptor nuclear translocator [Source:HGNC Symbol;Acc:HGNC:700]	1	Plaque vs No_Plaque	n.s.	918.135	4.54083e-05	0.00143959	0.365306	0.981282											Same Direction
ENSG00000144136.10	SLC20A1	protein_coding	solute carrier family 20 member 1 [Source:HGNC Symbol;Acc:HGNC:10946]	2	Plaque vs No_Plaque	n.s.	1542.36	0.0158033	0.00960619	0.0142626	0.103532			Raw pvalue DEG			SLC20A1	protein_coding	solute carrier family 20 member 1 [Source:HGNC Symbol;Acc:HGNC:10946]	2	Plaque vs No_Plaque	n.s.	1527.35	-5.45833e-06	0.00143928	0.913376	0.992839											Different Direction
ENSG00000101082.13	SLA2	protein_coding	Src like adaptor 2 [Source:HGNC Symbol;Acc:HGNC:17329]	20	Plaque vs No_Plaque	n.s.	1237.14	0.0155702	0.0396901	0.0117607	0.104112			Raw pvalue DEG			SLA2	protein_coding	Src like adaptor 2 [Source:HGNC Symbol;Acc:HGNC:17329]	20	Plaque vs No_Plaque	n.s.	1284.04	-1.87283e-05	0.00144214	0.374251	0.981282											Different Direction
ENSG00000165424.6	ZCCHC24	protein_coding	zinc finger CCHC-type containing 24 [Source:HGNC Symbol;Acc:HGNC:26911]	10	Plaque vs No_Plaque	n.s.	149.804	0.042507	0.0253424	0.0030715	0.104112			Raw pvalue DEG			ZCCHC24	protein_coding	zinc finger CCHC-type containing 24 [Source:HGNC Symbol;Acc:HGNC:26911]	10	Plaque vs No_Plaque	n.s.	154.525	7.70864e-06	0.00144203	0.724329	0.985114											Same Direction
ENSG00000021776.10	AQR	protein_coding	aquarius intron-binding spliceosomal factor [Source:HGNC Symbol;Acc:HGNC:29513]	15	Plaque vs No_Plaque	n.s.	1039.61	0.0176079	0.0105281	0.0109369	0.104807			Raw pvalue DEG			AQR	protein_coding	aquarius intron-binding spliceosomal factor [Source:HGNC Symbol;Acc:HGNC:29513]	15	Plaque vs No_Plaque	n.s.	1049.29	4.55252e-05	0.00144005	0.329576	0.981282											Same Direction
ENSG00000135686.12	KLHL36	protein_coding	kelch like family member 36 [Source:HGNC Symbol;Acc:HGNC:17844]	16	Plaque vs No_Plaque	n.s.	1085.57	0.0174731	0.0103843	0.0109356	0.104807			Raw pvalue DEG			KLHL36	protein_coding	kelch like family member 36 [Source:HGNC Symbol;Acc:HGNC:17844]	16	Plaque vs No_Plaque	n.s.	1134.99	1.31456e-05	0.00143898	0.800832	0.986281											Same Direction
ENSG00000116688.16	MFN2	protein_coding	mitofusin 2 [Source:HGNC Symbol;Acc:HGNC:16877]	1	Plaque vs No_Plaque	n.s.	1304.07	0.0189195	0.0117807	0.0103754	0.10505			Raw pvalue DEG			MFN2	protein_coding	mitofusin 2 [Source:HGNC Symbol;Acc:HGNC:16877]	1	Plaque vs No_Plaque	n.s.	1341.41	3.0728e-05	0.00144046	0.459564	0.981282											Same Direction
ENSG00000065548.17	ZC3H15	protein_coding	zinc finger CCCH-type containing 15 [Source:HGNC Symbol;Acc:HGNC:29528]	2	Plaque vs No_Plaque	n.s.	1247.25	-0.0218097	0.017816	0.0120045	0.105612			Raw pvalue DEG			ZC3H15	protein_coding	zinc finger CCCH-type containing 15 [Source:HGNC Symbol;Acc:HGNC:29528]	2	Plaque vs No_Plaque	n.s.	1180.16	2.66855e-05	0.00144132	0.418108	0.981282											Different Direction
ENSG00000184203.7	PPP1R2	protein_coding	protein phosphatase 1 regulatory inhibitor subunit 2 [Source:HGNC Symbol;Acc:HGNC:9288]	3	Plaque vs No_Plaque	n.s.	1203.54	-0.0202752	0.0145732	0.0120304	0.105697			Raw pvalue DEG			PPP1R2	protein_coding	protein phosphatase 1 regulatory inhibitor subunit 2 [Source:HGNC Symbol;Acc:HGNC:9288]	3	Plaque vs No_Plaque	n.s.	1183.95	1.24786e-05	0.00144078	0.73901	0.985341											Different Direction
ENSG00000065970.8	FOXJ2	protein_coding	forkhead box J2 [Source:HGNC Symbol;Acc:HGNC:24818]	12	Plaque vs No_Plaque	n.s.	896.777	0.0164453	0.0104672	0.0148044	0.105734			Raw pvalue DEG			FOXJ2	protein_coding	forkhead box J2 [Source:HGNC Symbol;Acc:HGNC:24818]	12	Plaque vs No_Plaque	n.s.	915.136	1.77083e-05	0.00144022	0.678874	0.985114											Same Direction
ENSG00000101557.14	USP14	protein_coding	ubiquitin specific peptidase 14 [Source:HGNC Symbol;Acc:HGNC:12612]	18	Plaque vs No_Plaque	n.s.	755.744	0.0219797	0.0178727	0.0120848	0.105734			Raw pvalue DEG			USP14	protein_coding	ubiquitin specific peptidase 14 [Source:HGNC Symbol;Acc:HGNC:12612]	18	Plaque vs No_Plaque	n.s.	731.841	1.87122e-05	0.00144126	0.57055	0.981282											Same Direction
ENSG00000134744.13	ZCCHC11	protein_coding	terminal uridylyl transferase 4 [Source:HGNC Symbol;Acc:HGNC:28981]	1	Plaque vs No_Plaque	n.s.	1087.06	0.0226055	0.0181464	0.01112	0.105734			Raw pvalue DEG			ZCCHC11	protein_coding	terminal uridylyl transferase 4 [Source:HGNC Symbol;Acc:HGNC:28981]	1	Plaque vs No_Plaque	n.s.	1077.57	3.18535e-05	0.00144138	0.335695	0.981282											Same Direction
ENSG00000197226.12	TBC1D9B	protein_coding	TBC1 domain family member 9B [Source:HGNC Symbol;Acc:HGNC:29097]	5	Plaque vs No_Plaque	n.s.	1017.85	-0.0165377	0.00980734	0.0120666	0.105734			Raw pvalue DEG			TBC1D9B	protein_coding	TBC1 domain family member 9B [Source:HGNC Symbol;Acc:HGNC:29097]	5	Plaque vs No_Plaque	n.s.	1030.51	2.88705e-06	0.00143949	0.951588	0.994754											Different Direction
ENSG00000229931.1	AL137003.1	antisense_RNA	ATXN1 antisense RNA 1 [Source:HGNC Symbol;Acc:HGNC:40515]	6	Plaque vs No_Plaque	n.s.	20.7289	-0.00680863	0.0128161	0.00475183	0.105734			Raw pvalue DEG			AL137003.1	antisense_RNA	ATXN1 antisense RNA 1 [Source:HGNC Symbol;Acc:HGNC:40515]	6	Plaque vs No_Plaque	n.s.	20.9884	-6.17226e-06	0.00144251	0.60366	0.981282											Same Direction
ENSG00000035403.17	VCL	protein_coding	vinculin [Source:HGNC Symbol;Acc:HGNC:12665]	10	Plaque vs No_Plaque	n.s.	1206.22	-0.00620199	0.0119057	0.0106087	0.10626			Raw pvalue DEG			VCL	protein_coding	vinculin [Source:HGNC Symbol;Acc:HGNC:12665]	10	Plaque vs No_Plaque	n.s.	1290.67	3.20045e-06	0.00144246	0.805105	0.986281											Different Direction
ENSG00000118503.14	TNFAIP3	protein_coding	TNF alpha induced protein 3 [Source:HGNC Symbol;Acc:HGNC:11896]	6	Plaque vs No_Plaque	n.s.	12870.7	-0.0210015	0.0263722	0.0150862	0.106819			Raw pvalue DEG			TNFAIP3	protein_coding	TNF alpha induced protein 3 [Source:HGNC Symbol;Acc:HGNC:11896]	6	Plaque vs No_Plaque	n.s.	12178.6	-5.93279e-05	0.0014425	0.0132362	0.981282			Raw pvalue DEG					Validated			Same Direction
ENSG00000132141.13	CCT6B	protein_coding	chaperonin containing TCP1 subunit 6B [Source:HGNC Symbol;Acc:HGNC:1621]	17	Plaque vs No_Plaque	n.s.	41.9003	0.0490569	0.0277006	0.0024314	0.106819			Raw pvalue DEG			CCT6B	protein_coding	chaperonin containing TCP1 subunit 6B [Source:HGNC Symbol;Acc:HGNC:1621]	17	Plaque vs No_Plaque	n.s.	41.1359	3.15006e-05	0.0014422	0.152291	0.981282											Same Direction
ENSG00000132155.11	RAF1	protein_coding	Raf-1 proto-oncogene, serine/threonine kinase [Source:HGNC Symbol;Acc:HGNC:9829]	3	Plaque vs No_Plaque	n.s.	2865.61	0.0190559	0.0121247	0.0108328	0.106819			Raw pvalue DEG			RAF1	protein_coding	Raf-1 proto-oncogene, serine/threonine kinase [Source:HGNC Symbol;Acc:HGNC:9829]	3	Plaque vs No_Plaque	n.s.	3091.48	1.6499e-05	0.0014407	0.665981	0.985114											Same Direction
ENSG00000135587.8	SMPD2	protein_coding	sphingomyelin phosphodiesterase 2 [Source:HGNC Symbol;Acc:HGNC:11121]	6	Plaque vs No_Plaque	n.s.	55.5981	-0.0428567	0.0308154	0.0042192	0.106819			Raw pvalue DEG			SMPD2	protein_coding	sphingomyelin phosphodiesterase 2 [Source:HGNC Symbol;Acc:HGNC:11121]	6	Plaque vs No_Plaque	n.s.	57.5891	1.49847e-05	0.00144219	0.45117	0.981282											Different Direction
ENSG00000142230.11	SAE1	protein_coding	SUMO1 activating enzyme subunit 1 [Source:HGNC Symbol;Acc:HGNC:30660]	19	Plaque vs No_Plaque	n.s.	260.226	-0.0419604	0.0331683	0.00463754	0.106819			Raw pvalue DEG			SAE1	protein_coding	SUMO1 activating enzyme subunit 1 [Source:HGNC Symbol;Acc:HGNC:30660]	19	Plaque vs No_Plaque	n.s.	271.705	-1.24102e-05	0.00144203	0.577584	0.981282											Same Direction
ENSG00000157106.16	SMG1	protein_coding	SMG1 nonsense mediated mRNA decay associated PI3K related kinase [Source:HGNC Symbol;Acc:HGNC:30045]	16	Plaque vs No_Plaque	n.s.	4688.43	0.0145399	0.00844563	0.0151637	0.106819			Raw pvalue DEG			SMG1	protein_coding	SMG1 nonsense mediated mRNA decay associated PI3K related kinase [Source:HGNC Symbol;Acc:HGNC:30045]	16	Plaque vs No_Plaque	n.s.	4928.41	3.23517e-06	0.00143913	0.949498	0.994568											Same Direction
ENSG00000163902.11	RPN1	protein_coding	ribophorin I [Source:HGNC Symbol;Acc:HGNC:10381]	3	Plaque vs No_Plaque	n.s.	1194.07	-0.0205873	0.0239519	0.0150448	0.106819			Raw pvalue DEG			RPN1	protein_coding	ribophorin I [Source:HGNC Symbol;Acc:HGNC:10381]	3	Plaque vs No_Plaque	n.s.	1287.64	9.64662e-06	0.00144184	0.702637	0.985114											Different Direction
ENSG00000171612.6	SLC25A33	protein_coding	solute carrier family 25 member 33 [Source:HGNC Symbol;Acc:HGNC:29681]	1	Plaque vs No_Plaque	n.s.	38.0025	-0.076003	0.0800535	0.00486284	0.106819			Raw pvalue DEG			SLC25A33	protein_coding	solute carrier family 25 member 33 [Source:HGNC Symbol;Acc:HGNC:29681]	1	Plaque vs No_Plaque	n.s.	31.7373	5.32801e-06	0.00144258	0.559749	0.981282											Different Direction
ENSG00000198911.11	SREBF2	protein_coding	sterol regulatory element binding transcription factor 2 [Source:HGNC Symbol;Acc:HGNC:11290]	22	Plaque vs No_Plaque	n.s.	1236.84	0.0192805	0.0133715	0.0123915	0.106819			Raw pvalue DEG			SREBF2	protein_coding	sterol regulatory element binding transcription factor 2 [Source:HGNC Symbol;Acc:HGNC:11290]	22	Plaque vs No_Plaque	n.s.	1296.97	-8.88335e-06	0.00144085	0.80816	0.986281											Different Direction
ENSG00000198952.8	SMG5	protein_coding	SMG5 nonsense mediated mRNA decay factor [Source:HGNC Symbol;Acc:HGNC:24644]	1	Plaque vs No_Plaque	n.s.	828.86	0.0166763	0.0100723	0.0124447	0.106819			Raw pvalue DEG			SMG5	protein_coding	SMG5 nonsense mediated mRNA decay factor [Source:HGNC Symbol;Acc:HGNC:24644]	1	Plaque vs No_Plaque	n.s.	850.78	-1.46507e-05	0.00143962	0.756248	0.985397											Different Direction
ENSG00000204590.12	GNL1	protein_coding	G protein nucleolar 1 (putative) [Source:HGNC Symbol;Acc:HGNC:4413]	6	Plaque vs No_Plaque	n.s.	874.128	0.0187291	0.0142579	0.0151603	0.106819			Raw pvalue DEG			GNL1	protein_coding	G protein nucleolar 1 (putative) [Source:HGNC Symbol;Acc:HGNC:4413]	6	Plaque vs No_Plaque	n.s.	865.637	2.38142e-05	0.00144043	0.564855	0.981282											Same Direction
ENSG00000262655.3	SPON1	protein_coding	spondin 1 [Source:HGNC Symbol;Acc:HGNC:11252]	11	Plaque vs No_Plaque	n.s.	23.0901	0.0789813	0.045251	0.00200009	0.106819			Raw pvalue DEG			SPON1	protein_coding	spondin 1 [Source:HGNC Symbol;Acc:HGNC:11252]	11	Plaque vs No_Plaque	n.s.	24.6118	5.17059e-06	0.00144248	0.68472	0.985114											Same Direction
ENSG00000164659.14	KIAA1324L	protein_coding	endosome-lysosome associated apoptosis and autophagy regulator family member 2 [Source:HGNC Symbol;Acc:HGNC:21945]	7	Plaque vs No_Plaque	n.s.	166.377	0.0507797	0.0431132	0.00470814	0.10702			Raw pvalue DEG			KIAA1324L	protein_coding	endosome-lysosome associated apoptosis and autophagy regulator family member 2 [Source:HGNC Symbol;Acc:HGNC:21945]	7	Plaque vs No_Plaque	n.s.	167.753	1.13198e-05	0.00144231	0.515017	0.981282											Same Direction
ENSG00000168003.16	SLC3A2	protein_coding	solute carrier family 3 member 2 [Source:HGNC Symbol;Acc:HGNC:11026]	11	Plaque vs No_Plaque	n.s.	793.772	-0.0227827	0.0284757	0.0125375	0.107134			Raw pvalue DEG			SLC3A2	protein_coding	solute carrier family 3 member 2 [Source:HGNC Symbol;Acc:HGNC:11026]	11	Plaque vs No_Plaque	n.s.	801.52	4.58986e-06	0.00144171	0.862376	0.987656											Different Direction
ENSG00000178449.8	COX14	protein_coding	cytochrome c oxidase assembly factor COX14 [Source:HGNC Symbol;Acc:HGNC:28216]	12	Plaque vs No_Plaque	n.s.	102.227	-0.0309484	0.0173951	0.00348591	0.107134			Raw pvalue DEG			COX14	protein_coding	cytochrome c oxidase assembly factor COX14 [Source:HGNC Symbol;Acc:HGNC:28216]	12	Plaque vs No_Plaque	n.s.	105.53	-1.89556e-05	0.00144157	0.515259	0.981282											Same Direction
ENSG00000198563.13	DDX39B	protein_coding	DExD-box helicase 39B [Source:HGNC Symbol;Acc:HGNC:13917]	6	Plaque vs No_Plaque	n.s.	4746.04	0.0131865	0.00721303	0.0153529	0.107205			Raw pvalue DEG			DDX39B	protein_coding	DExD-box helicase 39B [Source:HGNC Symbol;Acc:HGNC:13917]	6	Plaque vs No_Plaque	n.s.	4768.42	6.79431e-05	0.00143782	0.289842	0.981282											Same Direction
ENSG00000118971.7	CCND2	protein_coding	cyclin D2 [Source:HGNC Symbol;Acc:HGNC:1583]	12	Plaque vs No_Plaque	n.s.	1219.05	0.0248369	0.025117	0.0109657	0.107248			Raw pvalue DEG			CCND2	protein_coding	cyclin D2 [Source:HGNC Symbol;Acc:HGNC:1583]	12	Plaque vs No_Plaque	n.s.	1234.28	1.46636e-05	0.0014418	0.575224	0.981282											Same Direction
ENSG00000164663.14	USP49	protein_coding	ubiquitin specific peptidase 49 [Source:HGNC Symbol;Acc:HGNC:20078]	6	Plaque vs No_Plaque	n.s.	281.298	0.0254122	0.0144625	0.00474752	0.107248			Raw pvalue DEG			USP49	protein_coding	ubiquitin specific peptidase 49 [Source:HGNC Symbol;Acc:HGNC:20078]	6	Plaque vs No_Plaque	n.s.	286.897	5.79108e-06	0.00144057	0.880817	0.989333											Same Direction
ENSG00000133773.11	CCDC59	protein_coding	coiled-coil domain containing 59 [Source:HGNC Symbol;Acc:HGNC:25005]	12	Plaque vs No_Plaque	n.s.	546.759	-0.00943617	0.0170978	0.00944144	0.107418			Raw pvalue DEG			CCDC59	protein_coding	coiled-coil domain containing 59 [Source:HGNC Symbol;Acc:HGNC:25005]	12	Plaque vs No_Plaque	n.s.	552.513	-8.88039e-07	0.00144235	0.958972	0.995708											Same Direction
ENSG00000130779.19	CLIP1	protein_coding	CAP-Gly domain containing linker protein 1 [Source:HGNC Symbol;Acc:HGNC:10461]	12	Plaque vs No_Plaque	n.s.	1479.36	0.0156837	0.00975242	0.015411	0.107427			Raw pvalue DEG			CLIP1	protein_coding	CAP-Gly domain containing linker protein 1 [Source:HGNC Symbol;Acc:HGNC:10461]	12	Plaque vs No_Plaque	n.s.	1549.95	5.34868e-05	0.00144027	0.243944	0.981282											Same Direction
ENSG00000198843.12	SELENOT	protein_coding	selenoprotein T [Source:HGNC Symbol;Acc:HGNC:18136]	3	Plaque vs No_Plaque	n.s.	723.242	-0.0200915	0.0149536	0.0126938	0.107599			Raw pvalue DEG			SELENOT	protein_coding	selenoprotein T [Source:HGNC Symbol;Acc:HGNC:18136]	3	Plaque vs No_Plaque	n.s.	711.848	2.50903e-05	0.00144103	0.482345	0.981282											Different Direction
ENSG00000085832.16	EPS15	protein_coding	epidermal growth factor receptor pathway substrate 15 [Source:HGNC Symbol;Acc:HGNC:3419]	1	Plaque vs No_Plaque	n.s.	1430.05	0.0161282	0.0102781	0.0153017	0.107937			Raw pvalue DEG			EPS15	protein_coding	epidermal growth factor receptor pathway substrate 15 [Source:HGNC Symbol;Acc:HGNC:3419]	1	Plaque vs No_Plaque	n.s.	1496.99	-6.97396e-06	0.00144012	0.871598	0.987656											Different Direction
ENSG00000156052.10	GNAQ	protein_coding	G protein subunit alpha q [Source:HGNC Symbol;Acc:HGNC:4390]	9	Plaque vs No_Plaque	n.s.	1667.57	0.0180986	0.0133203	0.01562	0.107937			Raw pvalue DEG			GNAQ	protein_coding	G protein subunit alpha q [Source:HGNC Symbol;Acc:HGNC:4390]	9	Plaque vs No_Plaque	n.s.	1734.21	5.85194e-05	0.00144138	0.115751	0.981282											Same Direction
ENSG00000240970.1	RPL23AP64	processed_pseudogene	ribosomal protein L23a pseudogene 64 [Source:HGNC Symbol;Acc:HGNC:36552]	11	Plaque vs No_Plaque	n.s.	83.6069	0.0301454	0.018064	0.00437007	0.107937			Raw pvalue DEG			RPL23AP64	processed_pseudogene	ribosomal protein L23a pseudogene 64 [Source:HGNC Symbol;Acc:HGNC:36552]	11	Plaque vs No_Plaque	n.s.	83.1117	8.77683e-06	0.00144147	0.769639	0.986281											Same Direction
ENSG00000159176.13	CSRP1	protein_coding	cysteine and glycine rich protein 1 [Source:HGNC Symbol;Acc:HGNC:2469]	1	Plaque vs No_Plaque	n.s.	241.433	-0.0262179	0.015347	0.00479382	0.108147			Raw pvalue DEG			CSRP1	protein_coding	cysteine and glycine rich protein 1 [Source:HGNC Symbol;Acc:HGNC:2469]	1	Plaque vs No_Plaque	n.s.	247.217	4.08245e-05	0.00144146	0.219379	0.981282											Different Direction
ENSG00000120889.12	TNFRSF10B	protein_coding	TNF receptor superfamily member 10b [Source:HGNC Symbol;Acc:HGNC:11905]	8	Plaque vs No_Plaque	n.s.	1331.4	0.0140096	0.00799972	0.0155902	0.10944			Raw pvalue DEG			TNFRSF10B	protein_coding	TNF receptor superfamily member 10b [Source:HGNC Symbol;Acc:HGNC:11905]	8	Plaque vs No_Plaque	n.s.	1383.73	3.69395e-05	0.001439	0.486916	0.981282											Same Direction
ENSG00000115760.13	BIRC6	protein_coding	baculoviral IAP repeat containing 6 [Source:HGNC Symbol;Acc:HGNC:13516]	2	Plaque vs No_Plaque	n.s.	2983.72	0.0167828	0.00999624	0.0119872	0.109523			Raw pvalue DEG			BIRC6	protein_coding	baculoviral IAP repeat containing 6 [Source:HGNC Symbol;Acc:HGNC:13516]	2	Plaque vs No_Plaque	n.s.	3057.6	-5.23949e-05	0.00143985	0.285792	0.981282											Different Direction
ENSG00000116574.5	RHOU	protein_coding	ras homolog family member U [Source:HGNC Symbol;Acc:HGNC:17794]	1	Plaque vs No_Plaque	n.s.	533.784	0.0309237	0.0224292	0.00614301	0.109995			Raw pvalue DEG			RHOU	protein_coding	ras homolog family member U [Source:HGNC Symbol;Acc:HGNC:17794]	1	Plaque vs No_Plaque	n.s.	533.739	3.17658e-05	0.00144191	0.22392	0.981282											Same Direction
ENSG00000204438.10	GPANK1	protein_coding	G-patch domain and ankyrin repeats 1 [Source:HGNC Symbol;Acc:HGNC:13920]	6	Plaque vs No_Plaque	n.s.	135.33	-0.0341734	0.0204227	0.00364487	0.109995			Raw pvalue DEG			GPANK1	protein_coding	G-patch domain and ankyrin repeats 1 [Source:HGNC Symbol;Acc:HGNC:13920]	6	Plaque vs No_Plaque	n.s.	145.836	-2.07522e-05	0.00144169	0.454502	0.981282											Same Direction
ENSG00000096063.15	SRPK1	protein_coding	SRSF protein kinase 1 [Source:HGNC Symbol;Acc:HGNC:11305]	6	Plaque vs No_Plaque	n.s.	682.267	0.0192501	0.0138985	0.0132142	0.110569			Raw pvalue DEG			SRPK1	protein_coding	SRSF protein kinase 1 [Source:HGNC Symbol;Acc:HGNC:11305]	6	Plaque vs No_Plaque	n.s.	739.539	-2.07394e-05	0.00144119	0.536007	0.981282											Different Direction
ENSG00000174010.9	KLHL15	protein_coding	kelch like family member 15 [Source:HGNC Symbol;Acc:HGNC:29347]	X	Plaque vs No_Plaque	n.s.	695.487	-0.0236435	0.0246817	0.0121568	0.110569			Raw pvalue DEG			KLHL15	protein_coding	kelch like family member 15 [Source:HGNC Symbol;Acc:HGNC:29347]	X	Plaque vs No_Plaque	n.s.	642.144	4.54024e-06	0.00144188	0.853384	0.987656											Different Direction
ENSG00000111266.8	DUSP16	protein_coding	dual specificity phosphatase 16 [Source:HGNC Symbol;Acc:HGNC:17909]	12	Plaque vs No_Plaque	n.s.	700.101	0.0203789	0.0162267	0.0133659	0.110654			Raw pvalue DEG			DUSP16	protein_coding	dual specificity phosphatase 16 [Source:HGNC Symbol;Acc:HGNC:17909]	12	Plaque vs No_Plaque	n.s.	727.835	2.06619e-05	0.00144092	0.575217	0.981282											Same Direction
ENSG00000165732.12	DDX21	protein_coding	DExD-box helicase 21 [Source:HGNC Symbol;Acc:HGNC:2744]	10	Plaque vs No_Plaque	n.s.	2387.91	-0.0142272	0.0276028	0.0161432	0.110654			Raw pvalue DEG			DDX21	protein_coding	DExD-box helicase 21 [Source:HGNC Symbol;Acc:HGNC:2744]	10	Plaque vs No_Plaque	n.s.	2196.16	1.63356e-05	0.00144221	0.403461	0.981282											Different Direction
ENSG00000158985.13	CDC42SE2	protein_coding	CDC42 small effector 2 [Source:HGNC Symbol;Acc:HGNC:18547]	5	Plaque vs No_Plaque	n.s.	4981.45	0.0205802	0.0153537	0.0122416	0.110843			Raw pvalue DEG			CDC42SE2	protein_coding	CDC42 small effector 2 [Source:HGNC Symbol;Acc:HGNC:18547]	5	Plaque vs No_Plaque	n.s.	5013.03	1.74306e-05	0.00144128	0.592707	0.981282											Same Direction
ENSG00000074695.5	LMAN1	protein_coding	lectin, mannose binding 1 [Source:HGNC Symbol;Acc:HGNC:6631]	18	Plaque vs No_Plaque	n.s.	925.907	0.0192036	0.0138553	0.0133573	0.111162			Raw pvalue DEG			LMAN1	protein_coding	lectin, mannose binding 1 [Source:HGNC Symbol;Acc:HGNC:6631]	18	Plaque vs No_Plaque	n.s.	937.644	1.35222e-05	0.00144066	0.726782	0.985114											Same Direction
ENSG00000149923.13	PPP4C	protein_coding	protein phosphatase 4 catalytic subunit [Source:HGNC Symbol;Acc:HGNC:9319]	16	Plaque vs No_Plaque	n.s.	1017.16	0.0176373	0.0108518	0.0116485	0.111162			Raw pvalue DEG			PPP4C	protein_coding	protein phosphatase 4 catalytic subunit [Source:HGNC Symbol;Acc:HGNC:9319]	16	Plaque vs No_Plaque	n.s.	1070.77	2.83148e-06	0.00143995	0.948957	0.994568											Same Direction
ENSG00000185344.13	ATP6V0A2	protein_coding	ATPase H+ transporting V0 subunit a2 [Source:HGNC Symbol;Acc:HGNC:18481]	12	Plaque vs No_Plaque	n.s.	608.989	0.0137187	0.00684045	0.0100551	0.111162			Raw pvalue DEG			ATP6V0A2	protein_coding	ATPase H+ transporting V0 subunit a2 [Source:HGNC Symbol;Acc:HGNC:18481]	12	Plaque vs No_Plaque	n.s.	623.743	8.97954e-05	0.0014379	0.181629	0.981282											Same Direction
ENSG00000113597.17	TRAPPC13	protein_coding	trafficking protein particle complex subunit 13 [Source:HGNC Symbol;Acc:HGNC:25828]	5	Plaque vs No_Plaque	n.s.	370.005	0.0240012	0.0135061	0.00505926	0.111193			Raw pvalue DEG			TRAPPC13	protein_coding	trafficking protein particle complex subunit 13 [Source:HGNC Symbol;Acc:HGNC:25828]	5	Plaque vs No_Plaque	n.s.	363.653	2.38886e-05	0.00144036	0.570312	0.981282											Same Direction
ENSG00000258297.1	AP001157.1	antisense_RNA			Plaque vs No_Plaque	n.s.	344.22	0.020121	0.0100134	0.00458895	0.111193			Raw pvalue DEG			AP001157.1	antisense_RNA			Plaque vs No_Plaque	n.s.	342.97	4.38487e-05	0.00143927	0.400282	0.981282											Same Direction
ENSG00000092094.10	OSGEP	protein_coding	O-sialoglycoprotein endopeptidase [Source:HGNC Symbol;Acc:HGNC:18028]	14	Plaque vs No_Plaque	n.s.	342.301	0.0254767	0.0150877	0.00521965	0.112342			Raw pvalue DEG			OSGEP	protein_coding	O-sialoglycoprotein endopeptidase [Source:HGNC Symbol;Acc:HGNC:18028]	14	Plaque vs No_Plaque	n.s.	353.199	6.68142e-05	0.00144164	0.0680587	0.981282											Same Direction
ENSG00000274712.1	AC005332.7	lincRNA	bromodomain PHD finger transcription factor (BPTF) pseudogene	17	Plaque vs No_Plaque	n.s.	97.7621	-0.0280402	0.0168638	0.00465812	0.11236			Raw pvalue DEG			AC005332.7	lincRNA	bromodomain PHD finger transcription factor (BPTF) pseudogene	17	Plaque vs No_Plaque	n.s.	101.372	-3.25495e-05	0.00144134	0.330033	0.981282											Same Direction
ENSG00000151726.13	ACSL1	protein_coding	acyl-CoA synthetase long chain family member 1 [Source:HGNC Symbol;Acc:HGNC:3569]	4	Plaque vs No_Plaque	n.s.	3780.02	0.00934831	0.0162498	0.0166987	0.11258			Raw pvalue DEG			ACSL1	protein_coding	acyl-CoA synthetase long chain family member 1 [Source:HGNC Symbol;Acc:HGNC:3569]	4	Plaque vs No_Plaque	n.s.	4521.12	-1.41812e-05	0.00144236	0.372389	0.981282											Different Direction
ENSG00000152795.17	HNRNPDL	protein_coding	heterogeneous nuclear ribonucleoprotein D like [Source:HGNC Symbol;Acc:HGNC:5037]	4	Plaque vs No_Plaque	n.s.	3489.29	-0.0196181	0.0196283	0.0164172	0.11258			Raw pvalue DEG			HNRNPDL	protein_coding	heterogeneous nuclear ribonucleoprotein D like [Source:HGNC Symbol;Acc:HGNC:5037]	4	Plaque vs No_Plaque	n.s.	3491.57	6.06791e-05	0.00144194	0.0571283	0.981282											Different Direction
ENSG00000153066.12	TXNDC11	protein_coding	thioredoxin domain containing 11 [Source:HGNC Symbol;Acc:HGNC:28030]	16	Plaque vs No_Plaque	n.s.	850.678	-0.0180122	0.0139464	0.0167035	0.11258			Raw pvalue DEG			TXNDC11	protein_coding	thioredoxin domain containing 11 [Source:HGNC Symbol;Acc:HGNC:28030]	16	Plaque vs No_Plaque	n.s.	827.373	-1.9355e-05	0.00144089	0.597425	0.981282											Same Direction
ENSG00000242802.6	AP5Z1	protein_coding	adaptor related protein complex 5 subunit zeta 1 [Source:HGNC Symbol;Acc:HGNC:22197]	7	Plaque vs No_Plaque	n.s.	641.672	0.0244949	0.0154296	0.00641886	0.11258			Raw pvalue DEG			AP5Z1	protein_coding	adaptor related protein complex 5 subunit zeta 1 [Source:HGNC Symbol;Acc:HGNC:22197]	7	Plaque vs No_Plaque	n.s.	684.819	-1.23178e-05	0.001441	0.724072	0.985114											Different Direction
ENSG00000101843.18	PSMD10	protein_coding	proteasome 26S subunit, non-ATPase 10 [Source:HGNC Symbol;Acc:HGNC:9555]	X	Plaque vs No_Plaque	n.s.	124.002	-0.0274869	0.0151242	0.00382246	0.112838			Raw pvalue DEG			PSMD10	protein_coding	proteasome 26S subunit, non-ATPase 10 [Source:HGNC Symbol;Acc:HGNC:9555]	X	Plaque vs No_Plaque	n.s.	128.207	4.3617e-05	0.00144148	0.190521	0.981282											Different Direction
ENSG00000125868.15	DSTN	protein_coding	destrin, actin depolymerizing factor [Source:HGNC Symbol;Acc:HGNC:15750]	20	Plaque vs No_Plaque	n.s.	466.78	-0.027186	0.0189226	0.00669924	0.112838			Raw pvalue DEG			DSTN	protein_coding	destrin, actin depolymerizing factor [Source:HGNC Symbol;Acc:HGNC:15750]	20	Plaque vs No_Plaque	n.s.	457.438	2.02551e-05	0.00144137	0.521541	0.981282											Different Direction
ENSG00000197536.11	C5orf56	protein_coding	IRF1 antisense RNA 1 [Source:HGNC Symbol;Acc:HGNC:33838]	5	Plaque vs No_Plaque	n.s.	634.994	0.0205694	0.011586	0.00670382	0.112838			Raw pvalue DEG			C5orf56	protein_coding	IRF1 antisense RNA 1 [Source:HGNC Symbol;Acc:HGNC:33838]	5	Plaque vs No_Plaque	n.s.	673.614	-2.53016e-05	0.00144072	0.511623	0.981282											Different Direction
ENSG00000070831.15	CDC42	protein_coding	cell division cycle 42 [Source:HGNC Symbol;Acc:HGNC:1736]	1	Plaque vs No_Plaque	n.s.	3100.3	-0.019319	0.0217531	0.016851	0.113022			Raw pvalue DEG			CDC42	protein_coding	cell division cycle 42 [Source:HGNC Symbol;Acc:HGNC:1736]	1	Plaque vs No_Plaque	n.s.	3053.05	1.97361e-05	0.00144154	0.504749	0.981282											Different Direction
ENSG00000092148.12	HECTD1	protein_coding	HECT domain E3 ubiquitin protein ligase 1 [Source:HGNC Symbol;Acc:HGNC:20157]	14	Plaque vs No_Plaque	n.s.	2628.17	0.016019	0.00941713	0.0127861	0.113022			Raw pvalue DEG			HECTD1	protein_coding	HECT domain E3 ubiquitin protein ligase 1 [Source:HGNC Symbol;Acc:HGNC:20157]	14	Plaque vs No_Plaque	n.s.	2631.35	-7.95432e-06	0.00143885	0.881337	0.989333											Different Direction
ENSG00000151012.13	SLC7A11	protein_coding	solute carrier family 7 member 11 [Source:HGNC Symbol;Acc:HGNC:11059]	4	Plaque vs No_Plaque	n.s.	18.5102	0.0718531	0.0431576	0.00229248	0.113022			Raw pvalue DEG			SLC7A11	protein_coding	solute carrier family 7 member 11 [Source:HGNC Symbol;Acc:HGNC:11059]	4	Plaque vs No_Plaque	n.s.	18.7064	2.96671e-05	0.00144257	0.0336884	0.981282			Raw pvalue DEG					Validated			Same Direction
ENSG00000162910.18	MRPL55	protein_coding	mitochondrial ribosomal protein L55 [Source:HGNC Symbol;Acc:HGNC:16686]	1	Plaque vs No_Plaque	n.s.	246.488	-0.027871	0.0176559	0.00544924	0.113022			Raw pvalue DEG			MRPL55	protein_coding	mitochondrial ribosomal protein L55 [Source:HGNC Symbol;Acc:HGNC:16686]	1	Plaque vs No_Plaque	n.s.	257.277	-6.53037e-06	0.00144129	0.838496	0.986535											Same Direction
ENSG00000165458.13	INPPL1	protein_coding	inositol polyphosphate phosphatase like 1 [Source:HGNC Symbol;Acc:HGNC:6080]	11	Plaque vs No_Plaque	n.s.	1648.74	0.0150085	0.00938902	0.0168773	0.113022			Raw pvalue DEG			INPPL1	protein_coding	inositol polyphosphate phosphatase like 1 [Source:HGNC Symbol;Acc:HGNC:6080]	11	Plaque vs No_Plaque	n.s.	1722.59	-3.49114e-06	0.00143976	0.939245	0.994568											Different Direction
ENSG00000084092.6	NOA1	protein_coding	nitric oxide associated 1 [Source:HGNC Symbol;Acc:HGNC:28473]	4	Plaque vs No_Plaque	n.s.	194.611	-0.023882	0.0138123	0.00552644	0.11448			Raw pvalue DEG			NOA1	protein_coding	nitric oxide associated 1 [Source:HGNC Symbol;Acc:HGNC:28473]	4	Plaque vs No_Plaque	n.s.	197.544	1.45129e-05	0.00144101	0.678641	0.985114											Different Direction
ENSG00000128654.13	MTX2	protein_coding	metaxin 2 [Source:HGNC Symbol;Acc:HGNC:7506]	2	Plaque vs No_Plaque	n.s.	41.1349	-0.0352576	0.0245312	0.00485488	0.11506			Raw pvalue DEG			MTX2	protein_coding	metaxin 2 [Source:HGNC Symbol;Acc:HGNC:7506]	2	Plaque vs No_Plaque	n.s.	40.1366	1.56014e-05	0.0014418	0.549299	0.981282											Different Direction
ENSG00000053371.12	AKR7A2	protein_coding	aldo-keto reductase family 7 member A2 [Source:HGNC Symbol;Acc:HGNC:389]	1	Plaque vs No_Plaque	n.s.	115.755	-0.0691114	0.0592477	0.00373054	0.11549			Raw pvalue DEG			AKR7A2	protein_coding	aldo-keto reductase family 7 member A2 [Source:HGNC Symbol;Acc:HGNC:389]	1	Plaque vs No_Plaque	n.s.	128.178	2.89532e-06	0.00144251	0.793468	0.986281											Different Direction
ENSG00000124920.13	MYRF	protein_coding	myelin regulatory factor [Source:HGNC Symbol;Acc:HGNC:1181]	11	Plaque vs No_Plaque	n.s.	92.6041	0.0518441	0.0317599	0.00269413	0.11549			Raw pvalue DEG			MYRF	protein_coding	myelin regulatory factor [Source:HGNC Symbol;Acc:HGNC:1181]	11	Plaque vs No_Plaque	n.s.	94.999	-1.92104e-05	0.00144229	0.294451	0.981282											Different Direction
ENSG00000152291.13	TGOLN2	protein_coding	trans-golgi network protein 2 [Source:HGNC Symbol;Acc:HGNC:15450]	2	Plaque vs No_Plaque	n.s.	5989.17	0.0129196	0.00669844	0.0131798	0.11549			Raw pvalue DEG			TGOLN2	protein_coding	trans-golgi network protein 2 [Source:HGNC Symbol;Acc:HGNC:15450]	2	Plaque vs No_Plaque	n.s.	6156.65	3.85386e-05	0.0014366	0.5686	0.981282											Same Direction
ENSG00000181322.13	NME9	protein_coding	NME/NM23 family member 9 [Source:HGNC Symbol;Acc:HGNC:21343]	3	Plaque vs No_Plaque	n.s.	54.2465	0.0361079	0.0190088	0.00236565	0.11549			Raw pvalue DEG			NME9	protein_coding	NME/NM23 family member 9 [Source:HGNC Symbol;Acc:HGNC:21343]	3	Plaque vs No_Plaque	n.s.	53.4838	3.49259e-05	0.00144174	0.229959	0.981282											Same Direction
ENSG00000198964.13	SGMS1	protein_coding	sphingomyelin synthase 1 [Source:HGNC Symbol;Acc:HGNC:29799]	10	Plaque vs No_Plaque	n.s.	234.702	-0.0239855	0.0139936	0.00550243	0.11549			Raw pvalue DEG			SGMS1	protein_coding	sphingomyelin synthase 1 [Source:HGNC Symbol;Acc:HGNC:29799]	10	Plaque vs No_Plaque	n.s.	234.951	1.01034e-05	0.00144076	0.789119	0.986281											Different Direction
ENSG00000085563.14	ABCB1	protein_coding	ATP binding cassette subfamily B member 1 [Source:HGNC Symbol;Acc:HGNC:40]	7	Plaque vs No_Plaque	n.s.	419.926	0.00795643	0.014251	0.0108176	0.115526			Raw pvalue DEG			ABCB1	protein_coding	ATP binding cassette subfamily B member 1 [Source:HGNC Symbol;Acc:HGNC:40]	7	Plaque vs No_Plaque	n.s.	424.009	-2.10996e-05	0.00144242	0.189687	0.981282											Different Direction
ENSG00000106355.9	LSM5	protein_coding	LSM5 homolog, U6 small nuclear RNA and mRNA degradation associated [Source:HGNC Symbol;Acc:HGNC:17162]	7	Plaque vs No_Plaque	n.s.	152.043	-0.0237924	0.0137801	0.00563653	0.115526			Raw pvalue DEG			LSM5	protein_coding	LSM5 homolog, U6 small nuclear RNA and mRNA degradation associated [Source:HGNC Symbol;Acc:HGNC:17162]	7	Plaque vs No_Plaque	n.s.	156.269	4.45044e-05	0.00144092	0.253763	0.981282											Different Direction
ENSG00000148516.21	ZEB1	protein_coding	zinc finger E-box binding homeobox 1 [Source:HGNC Symbol;Acc:HGNC:11642]	10	Plaque vs No_Plaque	n.s.	728.412	0.0191867	0.0239895	0.0175867	0.115526			Raw pvalue DEG			ZEB1	protein_coding	zinc finger E-box binding homeobox 1 [Source:HGNC Symbol;Acc:HGNC:11642]	10	Plaque vs No_Plaque	n.s.	766.348	1.67474e-05	0.00144169	0.543714	0.981282											Same Direction
ENSG00000269427.1	AC024075.3	antisense_RNA	novel transcript, antisense C19orf42	19	Plaque vs No_Plaque	n.s.	52.1111	0.0292119	0.0182721	0.00491464	0.115526			Raw pvalue DEG			AC024075.3	antisense_RNA	novel transcript, antisense C19orf42	19	Plaque vs No_Plaque	n.s.	52.8593	6.67512e-05	0.00144226	0.0249895	0.981282			Raw pvalue DEG					Validated			Same Direction
ENSG00000221946.7	FXYD7	protein_coding	FXYD domain containing ion transport regulator 7 [Source:HGNC Symbol;Acc:HGNC:4034]	19	Plaque vs No_Plaque	n.s.	59.0026	0.0561752	0.0342906	0.00273664	0.116326			Raw pvalue DEG			FXYD7	protein_coding	FXYD domain containing ion transport regulator 7 [Source:HGNC Symbol;Acc:HGNC:4034]	19	Plaque vs No_Plaque	n.s.	59.4046	1.19555e-06	0.00144222	0.948962	0.994568											Same Direction
ENSG00000128228.4	SDF2L1	protein_coding	stromal cell derived factor 2 like 1 [Source:HGNC Symbol;Acc:HGNC:10676]	22	Plaque vs No_Plaque	n.s.	200.629	-0.031611	0.0205851	0.00498721	0.116806			Raw pvalue DEG			SDF2L1	protein_coding	stromal cell derived factor 2 like 1 [Source:HGNC Symbol;Acc:HGNC:10676]	22	Plaque vs No_Plaque	n.s.	202.121	-1.9522e-05	0.00144155	0.506933	0.981282											Same Direction
ENSG00000099250.17	NRP1	protein_coding	neuropilin 1 [Source:HGNC Symbol;Acc:HGNC:8004]	10	Plaque vs No_Plaque	n.s.	21.8551	0.0822131	0.0517936	0.00235386	0.116828			Raw pvalue DEG			NRP1	protein_coding	neuropilin 1 [Source:HGNC Symbol;Acc:HGNC:8004]	10	Plaque vs No_Plaque	n.s.	21.1896	-6.43455e-06	0.00144248	0.61029	0.981282											Different Direction
ENSG00000088451.10	TGDS	protein_coding	TDP-glucose 4,6-dehydratase [Source:HGNC Symbol;Acc:HGNC:20324]	13	Plaque vs No_Plaque	n.s.	112.59	0.0326737	0.0173902	0.00275919	0.116852			Raw pvalue DEG			TGDS	protein_coding	TDP-glucose 4,6-dehydratase [Source:HGNC Symbol;Acc:HGNC:20324]	13	Plaque vs No_Plaque	n.s.	115.863	2.90941e-05	0.0014416	0.335543	0.981282											Same Direction
ENSG00000090316.15	MAEA	protein_coding	macrophage erythroblast attacher, E3 ubiquitin ligase [Source:HGNC Symbol;Acc:HGNC:13731]	4	Plaque vs No_Plaque	n.s.	746.473	0.017527	0.0121267	0.0147795	0.116946			Raw pvalue DEG			MAEA	protein_coding	macrophage erythroblast attacher, E3 ubiquitin ligase [Source:HGNC Symbol;Acc:HGNC:13731]	4	Plaque vs No_Plaque	n.s.	820.772	-9.17909e-06	0.00144084	0.801568	0.986281											Different Direction
ENSG00000121671.11	CRY2	protein_coding	cryptochrome circadian regulator 2 [Source:HGNC Symbol;Acc:HGNC:2385]	11	Plaque vs No_Plaque	n.s.	456.947	-0.0102181	0.0187035	0.0110828	0.117304			Raw pvalue DEG			CRY2	protein_coding	cryptochrome circadian regulator 2 [Source:HGNC Symbol;Acc:HGNC:2385]	11	Plaque vs No_Plaque	n.s.	400.566	2.17785e-06	0.0014422	0.907756	0.991915											Different Direction
ENSG00000273245.1	AC092653.1	lincRNA	novel transcript	2	Plaque vs No_Plaque	n.s.	26.8023	0.0464014	0.0262081	0.00243851	0.117304			Raw pvalue DEG			AC092653.1	lincRNA	novel transcript	2	Plaque vs No_Plaque	n.s.	26.1292	3.01532e-05	0.00144211	0.193016	0.981282											Same Direction
ENSG00000089006.16	SNX5	protein_coding	sorting nexin 5 [Source:HGNC Symbol;Acc:HGNC:14969]	20	Plaque vs No_Plaque	n.s.	846.718	0.0160909	0.00953274	0.0128866	0.117582			Raw pvalue DEG			SNX5	protein_coding	sorting nexin 5 [Source:HGNC Symbol;Acc:HGNC:14969]	20	Plaque vs No_Plaque	n.s.	851.013	6.67985e-05	0.00143968	0.201926	0.981282											Same Direction
ENSG00000125968.8	ID1	protein_coding	inhibitor of DNA binding 1 [Source:HGNC Symbol;Acc:HGNC:5360]	20	Plaque vs No_Plaque	n.s.	137.668	-0.0643848	0.0837232	0.00506364	0.117582			Raw pvalue DEG			ID1	protein_coding	inhibitor of DNA binding 1 [Source:HGNC Symbol;Acc:HGNC:5360]	20	Plaque vs No_Plaque	n.s.	142.68	-4.42048e-06	0.00144254	0.674358	0.985114											Same Direction
ENSG00000175265.17	GOLGA8A	protein_coding	golgin A8 family member A [Source:HGNC Symbol;Acc:HGNC:31972]	15	Plaque vs No_Plaque	n.s.	1484.08	0.0073172	0.0130797	0.0178397	0.117846			Raw pvalue DEG			GOLGA8A	protein_coding	golgin A8 family member A [Source:HGNC Symbol;Acc:HGNC:31972]	15	Plaque vs No_Plaque	n.s.	1457.13	1.00977e-05	0.00144237	0.521742	0.981282											Same Direction
ENSG00000181789.14	COPG1	protein_coding	COPI coat complex subunit gamma 1 [Source:HGNC Symbol;Acc:HGNC:2236]	3	Plaque vs No_Plaque	n.s.	957.648	0.0180153	0.0118766	0.012964	0.117846			Raw pvalue DEG			COPG1	protein_coding	COPI coat complex subunit gamma 1 [Source:HGNC Symbol;Acc:HGNC:2236]	3	Plaque vs No_Plaque	n.s.	961.407	2.96329e-05	0.00144025	0.494667	0.981282											Same Direction
ENSG00000183647.10	ZNF530	protein_coding	zinc finger protein 530 [Source:HGNC Symbol;Acc:HGNC:29297]	19	Plaque vs No_Plaque	n.s.	46.7501	0.0329469	0.0222613	0.00508869	0.117846			Raw pvalue DEG			ZNF530	protein_coding	zinc finger protein 530 [Source:HGNC Symbol;Acc:HGNC:29297]	19	Plaque vs No_Plaque	n.s.	48.9614	2.35321e-05	0.0014417	0.400845	0.981282											Same Direction
ENSG00000065802.11	ASB1	protein_coding	ankyrin repeat and SOCS box containing 1 [Source:HGNC Symbol;Acc:HGNC:16011]	2	Plaque vs No_Plaque	n.s.	648.547	0.0183248	0.0114878	0.0112072	0.118139			Raw pvalue DEG			ASB1	protein_coding	ankyrin repeat and SOCS box containing 1 [Source:HGNC Symbol;Acc:HGNC:16011]	2	Plaque vs No_Plaque	n.s.	679.171	-7.19903e-06	0.00143942	0.883003	0.989574											Different Direction
ENSG00000079313.13	REXO1	protein_coding	RNA exonuclease 1 homolog [Source:HGNC Symbol;Acc:HGNC:24616]	19	Plaque vs No_Plaque	n.s.	1169.62	0.0147229	0.00929214	0.018299	0.118139			Raw pvalue DEG			REXO1	protein_coding	RNA exonuclease 1 homolog [Source:HGNC Symbol;Acc:HGNC:24616]	19	Plaque vs No_Plaque	n.s.	1179.76	2.12186e-05	0.0014388	0.691615	0.985114											Same Direction
ENSG00000099940.11	SNAP29	protein_coding	synaptosome associated protein 29 [Source:HGNC Symbol;Acc:HGNC:11133]	22	Plaque vs No_Plaque	n.s.	454.004	0.0210096	0.0121355	0.00701255	0.118139			Raw pvalue DEG			SNAP29	protein_coding	synaptosome associated protein 29 [Source:HGNC Symbol;Acc:HGNC:11133]	22	Plaque vs No_Plaque	n.s.	476.827	1.42166e-05	0.00144011	0.742076	0.985341											Same Direction
ENSG00000112697.15	TMEM30A	protein_coding	transmembrane protein 30A [Source:HGNC Symbol;Acc:HGNC:16667]	6	Plaque vs No_Plaque	n.s.	1895.22	0.0167722	0.0122298	0.0180066	0.118139			Raw pvalue DEG			TMEM30A	protein_coding	transmembrane protein 30A [Source:HGNC Symbol;Acc:HGNC:16667]	6	Plaque vs No_Plaque	n.s.	1995.22	4.00846e-05	0.00144052	0.339787	0.981282											Same Direction
ENSG00000131242.17	RAB11FIP4	protein_coding	RAB11 family interacting protein 4 [Source:HGNC Symbol;Acc:HGNC:30267]	17	Plaque vs No_Plaque	n.s.	1422.41	0.0149894	0.00961671	0.018408	0.118293			Raw pvalue DEG			RAB11FIP4	protein_coding	RAB11 family interacting protein 4 [Source:HGNC Symbol;Acc:HGNC:30267]	17	Plaque vs No_Plaque	n.s.	1480.35	-7.00992e-06	0.00143883	0.89382	0.98996											Different Direction
ENSG00000166598.14	HSP90B1	protein_coding	heat shock protein 90 beta family member 1 [Source:HGNC Symbol;Acc:HGNC:12028]	12	Plaque vs No_Plaque	n.s.	4134.06	-0.0213652	0.0205697	0.0138656	0.118293			Raw pvalue DEG			HSP90B1	protein_coding	heat shock protein 90 beta family member 1 [Source:HGNC Symbol;Acc:HGNC:12028]	12	Plaque vs No_Plaque	n.s.	4142.82	-4.08193e-06	0.00144125	0.903872	0.991314											Same Direction
ENSG00000148153.13	INIP	protein_coding	INTS3 and NABP interacting protein [Source:HGNC Symbol;Acc:HGNC:24994]	9	Plaque vs No_Plaque	n.s.	169.018	0.0251333	0.0154478	0.00592034	0.11835			Raw pvalue DEG			INIP	protein_coding	INTS3 and NABP interacting protein [Source:HGNC Symbol;Acc:HGNC:24994]	9	Plaque vs No_Plaque	n.s.	178.014	-5.10842e-05	0.00144187	0.0914014	0.981282											Different Direction
ENSG00000140382.14	HMG20A	protein_coding	high mobility group 20A [Source:HGNC Symbol;Acc:HGNC:5001]	15	Plaque vs No_Plaque	n.s.	375.334	0.0188997	0.0102443	0.00710141	0.118556			Raw pvalue DEG			HMG20A	protein_coding	high mobility group 20A [Source:HGNC Symbol;Acc:HGNC:5001]	15	Plaque vs No_Plaque	n.s.	385.465	3.2853e-05	0.00143982	0.485695	0.981282											Same Direction
ENSG00000166848.5	TERF2IP	protein_coding	TERF2 interacting protein [Source:HGNC Symbol;Acc:HGNC:19246]	16	Plaque vs No_Plaque	n.s.	805.018	-0.019376	0.0146921	0.0139436	0.118556			Raw pvalue DEG			TERF2IP	protein_coding	TERF2 interacting protein [Source:HGNC Symbol;Acc:HGNC:19246]	16	Plaque vs No_Plaque	n.s.	802.03	1.51786e-05	0.00144079	0.685896	0.985114											Different Direction
ENSG00000147133.15	TAF1	protein_coding	TATA-box binding protein associated factor 1 [Source:HGNC Symbol;Acc:HGNC:11535]	X	Plaque vs No_Plaque	n.s.	1413.79	0.0144051	0.00893046	0.0185821	0.118674			Raw pvalue DEG			TAF1	protein_coding	TATA-box binding protein associated factor 1 [Source:HGNC Symbol;Acc:HGNC:11535]	X	Plaque vs No_Plaque	n.s.	1439.04	8.97155e-05	0.00144068	0.072628	0.981282											Same Direction
ENSG00000149532.15	CPSF7	protein_coding	cleavage and polyadenylation specific factor 7 [Source:HGNC Symbol;Acc:HGNC:30098]	11	Plaque vs No_Plaque	n.s.	1572.49	0.0144495	0.0080035	0.0132458	0.118674			Raw pvalue DEG			CPSF7	protein_coding	cleavage and polyadenylation specific factor 7 [Source:HGNC Symbol;Acc:HGNC:30098]	11	Plaque vs No_Plaque	n.s.	1592.78	2.83606e-05	0.00143774	0.63811	0.983389											Same Direction
ENSG00000213613.2	RPL11P3	processed_pseudogene	ribosomal protein L11 pseudogene 3 [Source:HGNC Symbol;Acc:HGNC:36342]	10	Plaque vs No_Plaque	n.s.	22.3829	0.0401151	0.0319832	0.00519574	0.118674			Raw pvalue DEG			RPL11P3	processed_pseudogene	ribosomal protein L11 pseudogene 3 [Source:HGNC Symbol;Acc:HGNC:36342]	10	Plaque vs No_Plaque	n.s.	24.9947	1.72446e-05	0.00144226	0.357923	0.981282											Same Direction
ENSG00000155744.9	FAM126B	protein_coding	hyccin PI4KA lipid kinase complex subunit 2 [Source:HGNC Symbol;Acc:HGNC:28593]	2	Plaque vs No_Plaque	n.s.	1217.31	0.0198216	0.0147284	0.0132727	0.118773			Raw pvalue DEG			FAM126B	protein_coding	hyccin PI4KA lipid kinase complex subunit 2 [Source:HGNC Symbol;Acc:HGNC:28593]	2	Plaque vs No_Plaque	n.s.	1335.51	2.60473e-05	0.00144146	0.40335	0.981282											Same Direction
ENSG00000128185.9	DGCR6L	protein_coding	DiGeorge syndrome critical region gene 6 like [Source:HGNC Symbol;Acc:HGNC:18551]	22	Plaque vs No_Plaque	n.s.	184.076	-0.0446343	0.0576647	0.00600047	0.118947			Raw pvalue DEG			DGCR6L	protein_coding	DiGeorge syndrome critical region gene 6 like [Source:HGNC Symbol;Acc:HGNC:18551]	22	Plaque vs No_Plaque	n.s.	187.637	-1.89021e-06	0.00144244	0.891279	0.98996											Same Direction
ENSG00000167986.13	DDB1	protein_coding	damage specific DNA binding protein 1 [Source:HGNC Symbol;Acc:HGNC:2717]	11	Plaque vs No_Plaque	n.s.	1381.34	0.0138197	0.00836358	0.0189324	0.120354			Raw pvalue DEG			DDB1	protein_coding	damage specific DNA binding protein 1 [Source:HGNC Symbol;Acc:HGNC:2717]	11	Plaque vs No_Plaque	n.s.	1393.52	6.07229e-05	0.00143898	0.278759	0.981282											Same Direction
ENSG00000005339.14	CREBBP	protein_coding	CREB binding protein [Source:HGNC Symbol;Acc:HGNC:2348]	16	Plaque vs No_Plaque	n.s.	4061.2	0.0142205	0.00878799	0.0189693	0.120789			Raw pvalue DEG			CREBBP	protein_coding	CREB binding protein [Source:HGNC Symbol;Acc:HGNC:2348]	16	Plaque vs No_Plaque	n.s.	4264.85	5.11601e-05	0.00143965	0.307809	0.981282											Same Direction
ENSG00000038532.14	CLEC16A	protein_coding	C-type lectin domain containing 16A [Source:HGNC Symbol;Acc:HGNC:29013]	16	Plaque vs No_Plaque	n.s.	244.103	-0.0257338	0.016327	0.00612304	0.120789			Raw pvalue DEG			CLEC16A	protein_coding	C-type lectin domain containing 16A [Source:HGNC Symbol;Acc:HGNC:29013]	16	Plaque vs No_Plaque	n.s.	251.528	-2.75445e-05	0.00144107	0.438859	0.981282											Same Direction
ENSG00000183977.13	PP2D1	protein_coding	protein phosphatase 2C like domain containing 1 [Source:HGNC Symbol;Acc:HGNC:28406]	3	Plaque vs No_Plaque	n.s.	78.242	0.0322075	0.022027	0.00535012	0.120789			Raw pvalue DEG			PP2D1	protein_coding	protein phosphatase 2C like domain containing 1 [Source:HGNC Symbol;Acc:HGNC:28406]	3	Plaque vs No_Plaque	n.s.	79.4107	3.76381e-05	0.00144186	0.178867	0.981282											Same Direction
ENSG00000265205.1	AC010761.3	antisense_RNA	novel transcript, antisense to SUPT6H	17	Plaque vs No_Plaque	n.s.	21.7435	0.0378221	0.0338937	0.00612982	0.120789			Raw pvalue DEG			AC010761.3	antisense_RNA	novel transcript, antisense to SUPT6H	17	Plaque vs No_Plaque	n.s.	22.1755	7.48309e-06	0.00144212	0.718116	0.985114											Same Direction
ENSG00000159842.14	ABR	protein_coding	ABR activator of RhoGEF and GTPase [Source:HGNC Symbol;Acc:HGNC:81]	17	Plaque vs No_Plaque	n.s.	1485.57	0.0128584	0.00742358	0.0190736	0.120957			Raw pvalue DEG			ABR	protein_coding	ABR activator of RhoGEF and GTPase [Source:HGNC Symbol;Acc:HGNC:81]	17	Plaque vs No_Plaque	n.s.	1539.31	5.72466e-05	0.00143744	0.37657	0.981282											Same Direction
ENSG00000104331.8	IMPAD1	protein_coding	3'(2'), 5'-bisphosphate nucleotidase 2 [Source:HGNC Symbol;Acc:HGNC:26019]	8	Plaque vs No_Plaque	n.s.	792.215	0.0184199	0.0127688	0.0136783	0.120965			Raw pvalue DEG			IMPAD1	protein_coding	3'(2'), 5'-bisphosphate nucleotidase 2 [Source:HGNC Symbol;Acc:HGNC:26019]	8	Plaque vs No_Plaque	n.s.	787.892	4.76515e-05	0.00144054	0.267768	0.981282											Same Direction
ENSG00000112297.14	CRYBG1	protein_coding	crystallin beta-gamma domain containing 1 [Source:HGNC Symbol;Acc:HGNC:356]	6	Plaque vs No_Plaque	n.s.	2686.13	0.017411	0.0262785	0.0188838	0.120965			Raw pvalue DEG			CRYBG1	protein_coding	crystallin beta-gamma domain containing 1 [Source:HGNC Symbol;Acc:HGNC:356]	6	Plaque vs No_Plaque	n.s.	2661.63	-4.56818e-06	0.00144163	0.869421	0.987656											Different Direction
ENSG00000112473.17	SLC39A7	protein_coding	solute carrier family 39 member 7 [Source:HGNC Symbol;Acc:HGNC:4927]	6	Plaque vs No_Plaque	n.s.	391.299	0.0200885	0.0143506	0.0117976	0.120965			Raw pvalue DEG			SLC39A7	protein_coding	solute carrier family 39 member 7 [Source:HGNC Symbol;Acc:HGNC:4927]	6	Plaque vs No_Plaque	n.s.	421.784	-3.6795e-05	0.00144096	0.328659	0.981282											Different Direction
ENSG00000126790.11	L3HYPDH	protein_coding	trans-L-3-hydroxyproline dehydratase [Source:HGNC Symbol;Acc:HGNC:20488]	14	Plaque vs No_Plaque	n.s.	77.4204	-0.0216126		0.00617397	0.120965			Raw pvalue DEG			L3HYPDH	protein_coding	trans-L-3-hydroxyproline dehydratase [Source:HGNC Symbol;Acc:HGNC:20488]	14	Plaque vs No_Plaque	n.s.	78.6209	4.88287e-06	0.0014423	0.773592	0.986281											Different Direction
ENSG00000161202.17	DVL3	protein_coding	dishevelled segment polarity protein 3 [Source:HGNC Symbol;Acc:HGNC:3087]	3	Plaque vs No_Plaque	n.s.	841.095	0.0154571	0.00932176	0.014561	0.121415			Raw pvalue DEG			DVL3	protein_coding	dishevelled segment polarity protein 3 [Source:HGNC Symbol;Acc:HGNC:3087]	3	Plaque vs No_Plaque	n.s.	871.079	-5.23137e-05	0.00143916	0.331081	0.981282											Different Direction
ENSG00000140943.16	MBTPS1	protein_coding	membrane bound transcription factor peptidase, site 1 [Source:HGNC Symbol;Acc:HGNC:15456]	16	Plaque vs No_Plaque	n.s.	1653.42	0.0126767	0.00726226	0.0193726	0.121501			Raw pvalue DEG			MBTPS1	protein_coding	membrane bound transcription factor peptidase, site 1 [Source:HGNC Symbol;Acc:HGNC:15456]	16	Plaque vs No_Plaque	n.s.	1659.03	5.01373e-05	0.00143799	0.411793	0.981282											Same Direction
ENSG00000160767.20	FAM189B	protein_coding	endosomal transmembrane epsin interactor 3 [Source:HGNC Symbol;Acc:HGNC:1233]	1	Plaque vs No_Plaque	n.s.	96.8476	-0.0408516	0.036018	0.00542408	0.121501			Raw pvalue DEG			FAM189B	protein_coding	endosomal transmembrane epsin interactor 3 [Source:HGNC Symbol;Acc:HGNC:1233]	1	Plaque vs No_Plaque	n.s.	102.497	-1.20659e-05	0.00144225	0.514511	0.981282											Same Direction
ENSG00000108932.11	SLC16A6	protein_coding	solute carrier family 16 member 6 [Source:HGNC Symbol;Acc:HGNC:10927]	17	Plaque vs No_Plaque	n.s.	301.761	0.0208005	0.0114852	0.00613743	0.122006			Raw pvalue DEG			SLC16A6	protein_coding	solute carrier family 16 member 6 [Source:HGNC Symbol;Acc:HGNC:10927]	17	Plaque vs No_Plaque	n.s.	308.2	2.38364e-05	0.00144021	0.58182	0.981282											Same Direction
ENSG00000126804.13	ZBTB1	protein_coding	zinc finger and BTB domain containing 1 [Source:HGNC Symbol;Acc:HGNC:20259]	14	Plaque vs No_Plaque	n.s.	914.54	-0.0174233	0.0114317	0.0138889	0.122006			Raw pvalue DEG			ZBTB1	protein_coding	zinc finger and BTB domain containing 1 [Source:HGNC Symbol;Acc:HGNC:20259]	14	Plaque vs No_Plaque	n.s.	901.942	-3.99014e-05	0.00143991	0.395778	0.981282											Same Direction
ENSG00000198026.7	ZNF335	protein_coding	zinc finger protein 335 [Source:HGNC Symbol;Acc:HGNC:15807]	20	Plaque vs No_Plaque	n.s.	1337.5	0.0189589	0.0140782	0.0139323	0.122114			Raw pvalue DEG			ZNF335	protein_coding	zinc finger protein 335 [Source:HGNC Symbol;Acc:HGNC:15807]	20	Plaque vs No_Plaque	n.s.	1348.45	-3.05041e-05	0.00144071	0.439094	0.981282											Different Direction
ENSG00000232926.1	AC000078.1	processed_pseudogene	ribosomal protein L8 (RPL8) pseudogene	22	Plaque vs No_Plaque	n.s.	17.5354	0.0573176	0.0348446	0.00257775	0.122114			Raw pvalue DEG			AC000078.1	processed_pseudogene	ribosomal protein L8 (RPL8) pseudogene	22	Plaque vs No_Plaque	n.s.	17.4567	1.31048e-05	0.00144238	0.410889	0.981282											Same Direction
ENSG00000078246.16	TULP3	protein_coding	TUB like protein 3 [Source:HGNC Symbol;Acc:HGNC:12425]	12	Plaque vs No_Plaque	n.s.	110.616	0.0253177	0.0151608	0.00549591	0.122169			Raw pvalue DEG			TULP3	protein_coding	TUB like protein 3 [Source:HGNC Symbol;Acc:HGNC:12425]	12	Plaque vs No_Plaque	n.s.	114.258	8.43909e-06	0.0014411	0.804618	0.986281											Same Direction
ENSG00000165457.13	FOLR2	protein_coding	folate receptor beta [Source:HGNC Symbol;Acc:HGNC:3793]	11	Plaque vs No_Plaque	n.s.	31.4297	-0.0513155	0.0630316	0.00553389	0.122869			Raw pvalue DEG			FOLR2	protein_coding	folate receptor beta [Source:HGNC Symbol;Acc:HGNC:3793]	11	Plaque vs No_Plaque	n.s.	32.7959	-2.64765e-06	0.00144246	0.837653	0.986535											Same Direction
ENSG00000117758.13	STX12	protein_coding	syntaxin 12 [Source:HGNC Symbol;Acc:HGNC:11430]	1	Plaque vs No_Plaque	n.s.	703.774	0.0159718	0.0103985	0.0164298	0.123372			Raw pvalue DEG			STX12	protein_coding	syntaxin 12 [Source:HGNC Symbol;Acc:HGNC:11430]	1	Plaque vs No_Plaque	n.s.	723.979	6.94741e-05	0.00144034	0.147697	0.981282											Same Direction
ENSG00000143442.21	POGZ	protein_coding	pogo transposable element derived with ZNF domain [Source:HGNC Symbol;Acc:HGNC:18801]	1	Plaque vs No_Plaque	n.s.	999.906	0.012749	0.0066834	0.0141828	0.123372			Raw pvalue DEG			POGZ	protein_coding	pogo transposable element derived with ZNF domain [Source:HGNC Symbol;Acc:HGNC:18801]	1	Plaque vs No_Plaque	n.s.	1014.91	7.37511e-05	0.00143799	0.249737	0.981282											Same Direction
ENSG00000163877.10	SNIP1	protein_coding	Smad nuclear interacting protein 1 [Source:HGNC Symbol;Acc:HGNC:30587]	1	Plaque vs No_Plaque	n.s.	515.343	0.0239521	0.0311738	0.0121627	0.123372			Raw pvalue DEG			SNIP1	protein_coding	Smad nuclear interacting protein 1 [Source:HGNC Symbol;Acc:HGNC:30587]	1	Plaque vs No_Plaque	n.s.	492.966	1.99689e-05	0.00144202	0.389758	0.981282											Same Direction
ENSG00000175602.3	CCDC85B	protein_coding	coiled-coil domain containing 85B [Source:HGNC Symbol;Acc:HGNC:24926]	11	Plaque vs No_Plaque	n.s.	293.35	-0.0332586	0.0266851	0.00614054	0.123372			Raw pvalue DEG			CCDC85B	protein_coding	coiled-coil domain containing 85B [Source:HGNC Symbol;Acc:HGNC:24926]	11	Plaque vs No_Plaque	n.s.	308.655	4.53993e-06	0.00144208	0.827196	0.986535											Different Direction
ENSG00000197020.10	ZNF100	protein_coding	zinc finger protein 100 [Source:HGNC Symbol;Acc:HGNC:12880]	19	Plaque vs No_Plaque	n.s.	165.584	0.0410008	0.0296807	0.00454793	0.123683			Raw pvalue DEG			ZNF100	protein_coding	zinc finger protein 100 [Source:HGNC Symbol;Acc:HGNC:12880]	19	Plaque vs No_Plaque	n.s.	171.46	1.90849e-05	0.00144209	0.391104	0.981282											Same Direction
ENSG00000180263.13	FGD6	protein_coding	FYVE, RhoGEF and PH domain containing 6 [Source:HGNC Symbol;Acc:HGNC:21740]	12	Plaque vs No_Plaque	n.s.	356.608	0.0311977	0.0220137	0.00560612	0.123829			Raw pvalue DEG			FGD6	protein_coding	FYVE, RhoGEF and PH domain containing 6 [Source:HGNC Symbol;Acc:HGNC:21740]	12	Plaque vs No_Plaque	n.s.	351.377	3.0077e-05	0.00144168	0.302533	0.981282											Same Direction
ENSG00000011523.13	CEP68	protein_coding	centrosomal protein 68 [Source:HGNC Symbol;Acc:HGNC:29076]	2	Plaque vs No_Plaque	n.s.	557.543	0.0209806	0.0161054	0.0123459	0.123835			Raw pvalue DEG			CEP68	protein_coding	centrosomal protein 68 [Source:HGNC Symbol;Acc:HGNC:29076]	2	Plaque vs No_Plaque	n.s.	570.393	3.92615e-05	0.00144114	0.281747	0.981282											Same Direction
ENSG00000172575.11	RASGRP1	protein_coding	RAS guanyl releasing protein 1 [Source:HGNC Symbol;Acc:HGNC:9878]	15	Plaque vs No_Plaque	n.s.	1986.21	0.0198055	0.0173572	0.0151888	0.124302			Raw pvalue DEG			RASGRP1	protein_coding	RAS guanyl releasing protein 1 [Source:HGNC Symbol;Acc:HGNC:9878]	15	Plaque vs No_Plaque	n.s.	2061.38	1.44113e-05	0.00144141	0.636755	0.983389											Same Direction
ENSG00000055332.16	EIF2AK2	protein_coding	eukaryotic translation initiation factor 2 alpha kinase 2 [Source:HGNC Symbol;Acc:HGNC:9437]	2	Plaque vs No_Plaque	n.s.	1574.75	0.0175364	0.0159084	0.0199369	0.12505			Raw pvalue DEG			EIF2AK2	protein_coding	eukaryotic translation initiation factor 2 alpha kinase 2 [Source:HGNC Symbol;Acc:HGNC:9437]	2	Plaque vs No_Plaque	n.s.	1614.45	1.97969e-05	0.00144146	0.518535	0.981282											Same Direction
ENSG00000130511.15	SSBP4	protein_coding	single stranded DNA binding protein 4 [Source:HGNC Symbol;Acc:HGNC:15676]	19	Plaque vs No_Plaque	n.s.	801.634	-0.0172707	0.0279357	0.016837	0.125381			Raw pvalue DEG			SSBP4	protein_coding	single stranded DNA binding protein 4 [Source:HGNC Symbol;Acc:HGNC:15676]	19	Plaque vs No_Plaque	n.s.	817.768	-5.33817e-06	0.00144201	0.81061	0.986281											Same Direction
ENSG00000168612.4	ZSWIM1	protein_coding	zinc finger SWIM-type containing 1 [Source:HGNC Symbol;Acc:HGNC:16155]	20	Plaque vs No_Plaque	n.s.	73.0782	0.025111	0.0151314	0.0057181	0.125381			Raw pvalue DEG			ZSWIM1	protein_coding	zinc finger SWIM-type containing 1 [Source:HGNC Symbol;Acc:HGNC:16155]	20	Plaque vs No_Plaque	n.s.	76.7086	5.55118e-06	0.00144075	0.882462	0.989333											Same Direction
ENSG00000160179.18	ABCG1	protein_coding	ATP binding cassette subfamily G member 1 [Source:HGNC Symbol;Acc:HGNC:73]	21	Plaque vs No_Plaque	n.s.	333.886	0.0417457	0.0457064	0.00643422	0.125546			Raw pvalue DEG			ABCG1	protein_coding	ATP binding cassette subfamily G member 1 [Source:HGNC Symbol;Acc:HGNC:73]	21	Plaque vs No_Plaque	n.s.	357.744	-9.37346e-06	0.00144226	0.60518	0.981282											Different Direction
ENSG00000158864.12	NDUFS2	protein_coding	NADH:ubiquinone oxidoreductase core subunit S2 [Source:HGNC Symbol;Acc:HGNC:7708]	1	Plaque vs No_Plaque	n.s.	537.586	0.0148463	0.00823125	0.0125244	0.125584			Raw pvalue DEG			NDUFS2	protein_coding	NADH:ubiquinone oxidoreductase core subunit S2 [Source:HGNC Symbol;Acc:HGNC:7708]	1	Plaque vs No_Plaque	n.s.	540.152	-1.84341e-05	0.00143891	0.726502	0.985114											Different Direction
ENSG00000111642.14	CHD4	protein_coding	chromodomain helicase DNA binding protein 4 [Source:HGNC Symbol;Acc:HGNC:1919]	12	Plaque vs No_Plaque	n.s.	2322.17	0.0172315	0.0155633	0.0207022	0.126758			Raw pvalue DEG			CHD4	protein_coding	chromodomain helicase DNA binding protein 4 [Source:HGNC Symbol;Acc:HGNC:1919]	12	Plaque vs No_Plaque	n.s.	2334.94	4.86547e-06	0.0014412	0.867575	0.987656											Same Direction
ENSG00000164961.15	WASHC5	protein_coding	WASH complex subunit 5 [Source:HGNC Symbol;Acc:HGNC:28984]	8	Plaque vs No_Plaque	n.s.	608.309	0.0203661	0.0120637	0.00795986	0.126931			Raw pvalue DEG			WASHC5	protein_coding	WASH complex subunit 5 [Source:HGNC Symbol;Acc:HGNC:28984]	8	Plaque vs No_Plaque	n.s.	629.29	1.06909e-05	0.00144044	0.791614	0.986281											Same Direction
ENSG00000167526.13	RPL13	protein_coding	ribosomal protein L13 [Source:HGNC Symbol;Acc:HGNC:10303]	16	Plaque vs No_Plaque	n.s.	16378	-0.0132114	0.0227279	0.0207941	0.127029			Raw pvalue DEG			RPL13	protein_coding	ribosomal protein L13 [Source:HGNC Symbol;Acc:HGNC:10303]	16	Plaque vs No_Plaque	n.s.	16463.8	2.22232e-05	0.0014422	0.240778	0.981282											Different Direction
ENSG00000109118.13	PHF12	protein_coding	PHD finger protein 12 [Source:HGNC Symbol;Acc:HGNC:20816]	17	Plaque vs No_Plaque	n.s.	2081.38	0.0154676	0.00935488	0.014903	0.127595			Raw pvalue DEG			PHF12	protein_coding	PHD finger protein 12 [Source:HGNC Symbol;Acc:HGNC:20816]	17	Plaque vs No_Plaque	n.s.	2154.39	1.26988e-05	0.00143981	0.781248	0.986281											Same Direction
ENSG00000233337.1	UBE2FP3	processed_pseudogene	UBE2F pseudogene 3 [Source:HGNC Symbol;Acc:HGNC:44537]	1	Plaque vs No_Plaque	n.s.	34.9885	0.0323338	0.0267761	0.00672162	0.127595			Raw pvalue DEG			UBE2FP3	processed_pseudogene	UBE2F pseudogene 3 [Source:HGNC Symbol;Acc:HGNC:44537]	1	Plaque vs No_Plaque	n.s.	36.0458	6.6601e-06	0.0014418	0.794541	0.986281											Same Direction
ENSG00000105327.17	BBC3	protein_coding	BCL2 binding component 3 [Source:HGNC Symbol;Acc:HGNC:17868]	19	Plaque vs No_Plaque	n.s.	255.668	-0.0326593	0.0269996	0.00648839	0.128081			Raw pvalue DEG			BBC3	protein_coding	BCL2 binding component 3 [Source:HGNC Symbol;Acc:HGNC:17868]	19	Plaque vs No_Plaque	n.s.	253.445	-1.93105e-05	0.00144176	0.466984	0.981282											Same Direction
ENSG00000162063.12	CCNF	protein_coding	cyclin F [Source:HGNC Symbol;Acc:HGNC:1591]	16	Plaque vs No_Plaque	n.s.	21.9547	-0.0598332	0.03857	0.0027798	0.128243			Raw pvalue DEG			CCNF	protein_coding	cyclin F [Source:HGNC Symbol;Acc:HGNC:1591]	16	Plaque vs No_Plaque	n.s.	23.1508	-7.96814e-06	0.00144235	0.618947	0.982436											Same Direction
ENSG00000173465.7	SSSCA1	protein_coding	zinc ribbon domain containing 2 [Source:HGNC Symbol;Acc:HGNC:11328]	11	Plaque vs No_Plaque	n.s.	70.545	-0.0363916	0.0257105	0.00480335	0.128243			Raw pvalue DEG			SSSCA1	protein_coding	zinc ribbon domain containing 2 [Source:HGNC Symbol;Acc:HGNC:11328]	11	Plaque vs No_Plaque	n.s.	72.7384	-7.37203e-06	0.00144179	0.771853	0.986281											Same Direction
ENSG00000014123.9	UFL1	protein_coding	UFM1 specific ligase 1 [Source:HGNC Symbol;Acc:HGNC:23039]	6	Plaque vs No_Plaque	n.s.	1068.78	0.0176807	0.0127178	0.0159696	0.128501			Raw pvalue DEG			UFL1	protein_coding	UFM1 specific ligase 1 [Source:HGNC Symbol;Acc:HGNC:23039]	6	Plaque vs No_Plaque	n.s.	1058.6	3.35645e-05	0.00144025	0.443654	0.981282											Same Direction
[truncated: 11,431 more rows]

## Sheet: Table S6
Table S6: Differential expression analysis of bulk RNAseq analysis deconvoluted to CD8 T cells with presence of carotid plaques, corrected for age, sex, seasonality, plate and ethnicity. Genes selected signficant in discovery cohort (FDR < 0.05) and validation cohort (P value < 0.05)
[truncated: 14 more rows]

[truncated: 8 more sheets: Table S7, Table S8, Table S9, Table S10, Table S11, Table S12, Table S13, Table S14]
